# Supplementary material for: Trans-Ethnic Mapping of BANK1 Identifies Two Independent SLE-Risk Linkage Groups Enriched for Co-Transcriptional Splicing Marks
Source: Int J Mol Sci. 2018 Aug 8;19(8):2331. doi: 10.3390/ijms19082331 (PMC6121630; doi:10.3390/ijms19082331)
Supplement: Supplementary file 1 [file ijms-19-02331-s001.zip]

Archive with 9 entries (9 files):
- SuppFigureLegends.doc
- SupplFigureS1.png
- SupplFigureS2.png
- SupplFigureS3.png
- SupplTableS1A.xlsx
- SupplTableS1B.xlsx
- SuppTableS2.xlsx
- SuppTableS3.xlsx
- SuppTableS4.xlsx
