# Supplementary material for: Trans-Ethnic Mapping of BANK1 Identifies Two Independent SLE-Risk Linkage Groups Enriched for Co-Transcriptional Splicing Marks
Source: Int J Mol Sci. 2018 Aug 8;19(8):2331. doi: 10.3390/ijms19082331 (PMC6121630; doi:10.3390/ijms19082331)
Supplement: Supplementary file 1 [file ijms-19-02331-s001.zip › SupplTableS1A.xlsx]

## Sheet: Hoja1
HP.BK	LK_GROUP	CHR	MKID	BP	A1	A2	A1	A2	POSITION	NMISS	F	FCAS	FCTR	OR	SE	L95	U95	STAT	P	P_rs10028805	P_haplo
1	3	4	rs4699258	102710688	A	G	2	1	PROM	8277	0.3013	0.2799	0.3235	0.8552	0.03532	0.798	0.9165	-4.429	9.472e-06	0.6563	0.9171
1	1	4	rs7683892	102712542	T	C	1	2	I1	7918	0.4058	0.3802	0.4326	0.8342	0.03336	0.7814	0.8905	-5.436	5.464e-08	0.1212	0.7793
1	1	4	rs4518254	102714254	G	T	1	2	I1	8059	0.4185	0.3913	0.4468	0.8256	0.03301	0.7738	0.8807	-5.807	6.358e-09	0.05516	0.4806
1	1	4	rs10031210	102714886	A	G	1	2	I1	8272	0.4105	0.3853	0.4367	0.8377	0.03276	0.7856	0.8933	-5.404	6.506e-08	0.196	0.887
1	1	4	rs7690997	102715549	G	C	1	2	I1	8138	0.4167	0.3904	0.4442	0.8305	0.03301	0.7785	0.886	-5.625	1.854e-08	0.07347	0.5697
1	1	4	rs7691030	102715698	C	T	1	2	I1	8144	0.4172	0.3908	0.4446	0.8304	0.03298	0.7784	0.8858	-5.636	1.742e-08	0.07326	0.5485
1	1	4	rs77613358	102715803	C	T	1	2	I1	8145	0.4172	0.3908	0.4446	0.8305	0.03298	0.7785	0.8859	-5.633	1.77e-08	0.07325	0.5489
1	1	4	rs34800142	102715804	A	G	1	2	I1	8146	0.4172	0.3908	0.4447	0.8304	0.03298	0.7784	0.8859	-5.635	1.754e-08	0.07341	0.5494
1	1	4	rs80241059	102715805	G	A	1	2	I1	8145	0.4172	0.3908	0.4446	0.8305	0.03298	0.7785	0.8859	-5.633	1.77e-08	0.07325	0.5489
1	1	4	rs4522865	102715888	G	A	1	2	I1	8147	0.4172	0.3908	0.4447	0.8305	0.03298	0.7785	0.8859	-5.632	1.781e-08	0.07324	0.5491
1	2	4	rs72602430	102715998	T	TG	1	2	I1	8111	0.104	0.1	0.1081	0.8968	0.05327	0.8079	0.9956	-2.044	0.041	0.3664	0.8946
1	1	4	rs5860693	102716218	AT	A	1	2	I1	8144	0.4171	0.3906	0.4447	0.8294	0.03299	0.7774	0.8848	-5.671	1.424e-08	0.06699	0.5218
1	1	4	rs10605944	102716514	CTG	C	1	2	I1	8146	0.4173	0.3909	0.4446	0.8311	0.03298	0.7791	0.8866	-5.61	2.02e-08	0.07707	0.5581
1	3	4	rs34261083	102717797	C	T	2	1	I1	8080	0.2986	0.2771	0.3211	0.854	0.03604	0.7958	0.9165	-4.379	1.194e-05	0.4741	0.8268
1	3	4	rs67800004	102717916	A	T	2	1	I1	8219	0.3059	0.2834	0.3293	0.8497	0.03534	0.7928	0.9106	-4.608	4.063e-06	0.4986	0.8533
1	3	4	rs17031641	102718100	T	C	2	1	I1	8236	0.3066	0.2843	0.3298	0.8512	0.0353	0.7943	0.9122	-4.563	5.039e-06	0.514	0.8692
1	3	4	rs4398527	102718240	T	C	2	1	I1	8243	0.3067	0.2845	0.3299	0.8519	0.03529	0.795	0.9129	-4.541	5.601e-06	0.5429	0.8997
1	3	4	rs4496585	102718286	A	G	2	1	I1	8245	0.3068	0.2846	0.3299	0.8517	0.03529	0.7948	0.9127	-4.548	5.417e-06	0.5392	0.8952
1	3	4	rs11935577	102718619	C	A	2	1	I1	8247	0.3068	0.2846	0.33	0.8515	0.03528	0.7946	0.9125	-4.557	5.197e-06	0.5304	0.8792
1	3	4	rs11944577	102718658	A	G	2	1	I1	8246	0.3068	0.2846	0.3298	0.8523	0.03529	0.7954	0.9134	-4.527	5.973e-06	0.555	0.91
1	3	4	rs11944613	102718795	A	G	2	1	I1	8274	0.3079	0.285	0.3316	0.8454	0.03519	0.789	0.9057	-4.773	1.812e-06	0.3344	0.7593
1	3	4	rs13117264	102719650	T	G	2	1	I1	8232	0.305	0.283	0.3279	0.8531	0.03528	0.7961	0.9142	-4.503	6.692e-06	0.5804	0.9581
1	3	4	rs13141934	102719713	G	A	2	1	I1	8231	0.305	0.283	0.3278	0.8535	0.03529	0.7965	0.9146	-4.488	7.192e-06	0.5854	0.9693
1	3	4	rs36128945	102719913	A	C	2	1	I1	8229	0.3051	0.2831	0.3279	0.8541	0.0353	0.797	0.9153	-4.468	7.878e-06	0.6056	0.9877
1	3	4	rs80136231	102720234	A	G	2	1	I1	8226	0.3049	0.2829	0.3277	0.8537	0.0353	0.7967	0.9149	-4.48	7.468e-06	0.5872	0.9662
1	3	4	rs138641783	102720295	G	A	2	1	I1	8212	0.304	0.2819	0.3269	0.8535	0.03532	0.7964	0.9147	-4.484	7.329e-06	0.5949	0.984
1	1	4	rs7676906	102720544	A	T	1	2	I1	7982	0.4174	0.3903	0.4457	0.8257	0.03311	0.7738	0.8811	-5.784	7.297e-09	0.06536	0.4561
1	3	4	rs35979946	102720551	A	G	2	1	I1	8218	0.3037	0.2814	0.3268	0.8502	0.03539	0.7932	0.9113	-4.585	4.539e-06	0.5134	0.884
1	3	4	rs11938185	102720906	C	T	2	1	I1	8227	0.3048	0.2829	0.3276	0.8544	0.03529	0.7973	0.9156	-4.457	8.296e-06	0.6042	0.9817
1	3	4	rs11938245	102721078	C	T	2	1	I1	8227	0.3048	0.2829	0.3276	0.8544	0.03529	0.7973	0.9156	-4.457	8.296e-06	0.6042	0.9817
1	3	4	rs67330256	102721281	T	C	2	1	I1	8240	0.3031	0.2815	0.3255	0.8559	0.03528	0.7988	0.9172	-4.409	1.037e-05	0.6673	0.937
1	1	4	rs11280314	102721293	TGGGAGGG	T	1	2	I1	8085	0.4177	0.3916	0.4448	0.8333	0.03295	0.7812	0.8889	-5.535	3.121e-08	0.1075	0.6418
1	3	4	rs10446706	102721732	G	A	2	1	I1	8229	0.3026	0.2808	0.3252	0.8546	0.03531	0.7975	0.9159	-4.449	8.633e-06	0.6436	0.9586
1	3	4	rs17266357	102721809	T	C	2	1	I1	8235	0.303	0.2814	0.3255	0.8559	0.03527	0.7987	0.9172	-4.412	1.026e-05	0.6605	0.9517
1	3	4	rs10446707	102722017	C	T	2	1	I1	8235	0.303	0.2814	0.3254	0.8561	0.03528	0.7989	0.9174	-4.402	1.071e-05	0.6761	0.9337
1	3	4	rs34499378	102722182	G	A	2	1	I1	8233	0.3029	0.2812	0.3254	0.8557	0.03528	0.7986	0.917	-4.415	1.01e-05	0.6726	0.9374
1	3	4	rs4699259	102722393	C	A	2	1	I1	8229	0.3005	0.2786	0.3232	0.8526	0.03536	0.7955	0.9138	-4.508	6.533e-06	0.5774	0.9799
1	3	4	rs35838403	102722868	C	T	2	1	I1	8227	0.3007	0.279	0.3232	0.854	0.03536	0.7968	0.9153	-4.464	8.044e-06	0.5907	0.9715
1	3	4	rs17200433	102722913	A	G	2	1	I1	8232	0.3011	0.2795	0.3235	0.8552	0.03534	0.798	0.9165	-4.427	9.556e-06	0.6287	0.9903
1	1	4	rs4414957	102723246	C	A	1	2	I1	8007	0.4168	0.3901	0.4446	0.8295	0.03297	0.7776	0.8849	-5.671	1.422e-08	0.106	0.6303
1	3	4	rs13146194	102723640	T	C	2	1	I1	8275	0.3037	0.2819	0.3263	0.8549	0.03526	0.7979	0.9161	-4.444	8.827e-06	0.6523	0.9281
1	3	4	rs10446708	102723740	T	C	2	1	I1	8238	0.303	0.2814	0.3255	0.856	0.03528	0.7988	0.9173	-4.408	1.045e-05	0.6972	0.9142
1	3	4	rs10446682	102723839	G	A	2	1	I1	8237	0.3012	0.2796	0.3236	0.8549	0.03533	0.7977	0.9162	-4.436	9.174e-06	0.6494	0.9672
1	1	4	rs7656409	102724405	A	G	1	2	I1	8084	0.4142	0.3879	0.4414	0.8317	0.03292	0.7798	0.8871	-5.598	2.172e-08	0.09564	0.6473
1	1	4	rs7656627	102724506	A	G	1	2	I1	8091	0.4146	0.3884	0.4418	0.8326	0.03289	0.7806	0.8881	-5.57	2.553e-08	0.1032	0.6937
1	3	4	rs11929782	102724542	T	C	2	1	I1	8234	0.3028	0.281	0.3255	0.8541	0.0353	0.797	0.9153	-4.466	7.962e-06	0.6446	0.95
1	3	4	rs35748951	102724882	C	T	2	1	I1	8228	0.3027	0.2807	0.3255	0.8532	0.03531	0.7962	0.9144	-4.495	6.95e-06	0.6063	0.9976
1	3	4	rs34761248	102725084	A	G	2	1	I1	8183	0.3021	0.2801	0.325	0.8531	0.03537	0.796	0.9143	-4.493	7.027e-06	0.6057	0.9735
1	3	4	rs74747167	102725192	TA	T	2	1	I1	8228	0.3026	0.2806	0.3254	0.853	0.03532	0.796	0.9142	-4.5	6.789e-06	0.6267	0.9716
1	3	4	rs4699260	102725298	C	T	2	1	I1	8238	0.3024	0.2805	0.3251	0.8538	0.03531	0.7967	0.915	-4.475	7.625e-06	0.6527	0.9178
1	3	4	rs75088535	102725320	A	C	2	1	I1	8225	0.3026	0.2807	0.3254	0.8535	0.03531	0.7965	0.9147	-4.485	7.297e-06	0.6107	0.9879
1	3	4	rs199923899	102725323	A	ACACT	2	1	I1	8225	0.3026	0.2807	0.3254	0.8535	0.03531	0.7965	0.9147	-4.485	7.297e-06	0.6107	0.9879
1	3	4	rs4699261	102725474	G	A	2	1	I1	8228	0.3026	0.2808	0.3253	0.8541	0.03532	0.797	0.9153	-4.465	8.023e-06	0.6876	0.903
1	3	4	rs4698969	102725955	C	T	2	1	I1	8234	0.3009	0.2791	0.3235	0.8533	0.03537	0.7962	0.9146	-4.485	7.294e-06	0.6487	0.9433
1	3	4	rs4699262	102726005	G	A	2	1	I1	8220	0.2988	0.2753	0.323	0.8396	0.03563	0.783	0.9003	-4.907	9.226e-07	0.4106	0.7954
1	2	4	rs6833249	102726073	A	G	1	2	I1	8050	0.1089	0.1048	0.1133	0.8948	0.05302	0.8065	0.9928	-2.097	0.03603	0.3541	0.8819
1	1	4	rs6833764	102726095	G	A	1	2	I1	8111	0.4112	0.3848	0.4385	0.8313	0.03291	0.7794	0.8867	-5.613	1.985e-08	0.107	0.7618
1	1	4	rs6811141	102726241	T	G	1	2	I1	8114	0.4109	0.3844	0.4384	0.8302	0.03291	0.7784	0.8856	-5.653	1.575e-08	0.09249	0.7494
1	3	4	rs17266552	102726519	G	A	2	1	I1	8181	0.299	0.2768	0.3219	0.8517	0.03544	0.7945	0.9129	-4.531	5.875e-06	0.5927	0.9636
1	3	4	rs35194352	102726594	T	C	2	1	I1	8166	0.3009	0.2786	0.3241	0.8516	0.03539	0.7945	0.9128	-4.538	5.676e-06	0.5788	0.9778
1	3	4	rs35416717	102726657	C	A	2	1	I1	8176	0.2993	0.2771	0.3223	0.8517	0.03544	0.7945	0.9129	-4.531	5.877e-06	0.6004	0.9891
1	2	4	rs70964190	102727508	A	AC	1	2	I1	8181	0.1071	0.1034	0.1109	0.8969	0.05273	0.8088	0.9945	-2.064	0.03904	0.4013	0.8106
1	3	4	rs145580853	102727513	T	TA	2	1	I1	8225	0.3007	0.2787	0.3234	0.8527	0.03538	0.7956	0.9139	-4.505	6.65e-06	0.6791	0.9184
1	3	4	rs11940244	102727575	G	T	2	1	I1	8136	0.2982	0.2759	0.3213	0.8511	0.0355	0.7939	0.9124	-4.542	5.585e-06	0.5999	0.9699
1	3	4	rs11940179	102727577	C	T	2	1	I1	8136	0.2982	0.2759	0.3213	0.8511	0.0355	0.7939	0.9124	-4.542	5.585e-06	0.5999	0.9699
1	3	4	rs11931087	102727619	A	G	2	1	I1	8141	0.2978	0.2755	0.3208	0.8516	0.03552	0.7944	0.913	-4.522	6.128e-06	0.619	0.9353
1	3	4	rs35828857	102729253	A	AT	2	1	I1	8141	0.2998	0.278	0.3226	0.8549	0.03545	0.7975	0.9164	-4.423	9.74e-06	0.727	0.8674
1	3	4	rs66638185	102729417	T	C	2	1	I1	8076	0.2981	0.2755	0.3215	0.8489	0.03556	0.7917	0.9102	-4.606	4.108e-06	0.5944	0.9691
1	3	4	rs34851381	102729463	T	C	2	1	I1	8071	0.2982	0.2755	0.3216	0.849	0.03556	0.7918	0.9103	-4.604	4.144e-06	0.5819	0.9922
1	3	4	rs35446399	102729766	G	A	2	1	I1	8077	0.296	0.2735	0.3192	0.8498	0.03563	0.7924	0.9112	-4.568	4.916e-06	0.5892	0.9469
1	3	4	rs13124747	102729954	A	G	2	1	I1	8072	0.2955	0.2729	0.3189	0.8491	0.03565	0.7918	0.9106	-4.589	4.462e-06	0.5672	0.9629
1	3	4	rs13152198	102730070	T	C	2	1	I1	8064	0.2971	0.2746	0.3205	0.8504	0.03561	0.7931	0.9119	-4.549	5.396e-06	0.5971	0.9357
1	3	4	rs13131198	102730555	A	G	2	1	I1	8045	0.2968	0.2744	0.3201	0.8508	0.03565	0.7934	0.9124	-4.531	5.86e-06	0.6102	0.9155
#	4	4	rs28496978	102735437	T	A	2	1	I2	7891	0.06495	0.06407	0.06586	0.876	0.06719	0.7679	0.9993	-1.97	0.04879	0.8815	0.599
2	5	4	rs13136297	102736456	T	C	2	1	I2	8268	0.3618	0.3376	0.3869	0.8213	0.03371	0.7688	0.8774	-5.84	5.21e-09	0.3375	0.5728
2	6	4	rs13136796	102736743	A	T	2	1	I2	8227	0.2874	0.2634	0.3123	0.8244	0.03587	0.7684	0.8845	-5.382	7.361e-08	0.5377	0.8465
2	6	4	rs66976837	102736943	CTTGTT	C	2	1	I2	8228	0.2874	0.2633	0.3124	0.8239	0.03587	0.7679	0.8839	-5.4	6.658e-08	0.5272	0.8542
2	5	4	rs10028805	102737250	G	A	2	1	I2	8277	0.3631	0.3384	0.3887	0.8177	0.03364	0.7656	0.8735	-5.981	2.219e-09	NA	NA
2	5	4	rs4615176	102737936	C	G	2	1	I2	8190	0.3699	0.3452	0.3955	0.8177	0.0337	0.7654	0.8735	-5.973	2.332e-09	0.861	0.6357
2	5	4	rs4411998	102738147	T	C	2	1	I2	8213	0.3639	0.3395	0.3892	0.8198	0.03371	0.7674	0.8758	-5.894	3.772e-09	0.08591	0.0859
2	6	4	rs2052445	102738722	A	G	2	1	I2	8232	0.2877	0.2636	0.3126	0.8245	0.03587	0.7685	0.8845	-5.38	7.446e-08	0.5428	0.8302
2	6	4	rs5860695	102738856	TA	T	2	1	I2	8203	0.2882	0.2641	0.3132	0.8246	0.03591	0.7685	0.8847	-5.371	7.837e-08	0.5586	0.8092
2	6	4	rs35388091	102739452	C	T	2	1	I2	8255	0.289	0.2648	0.314	0.8229	0.03583	0.7671	0.8828	-5.439	5.359e-08	0.4756	0.8953
2	6	4	rs1421627	102739536	G	A	2	1	I2	8272	0.2899	0.2663	0.3143	0.8264	0.03573	0.7705	0.8863	-5.338	9.399e-08	0.55	0.8168
2	6	4	rs13106926	102739791	A	G	2	1	I2	8070	0.29	0.2654	0.3169	0.8138	0.03629	0.7579	0.8738	-5.678	1.359e-08	0.4825	0.8998
2	6	4	rs13107572	102739928	C	A	2	1	I2	8240	0.2879	0.2638	0.3127	0.8243	0.03586	0.7684	0.8844	-5.386	7.188e-08	0.5378	0.862
2	6	4	rs13107612	102739980	C	T	2	1	I2	8240	0.2879	0.2638	0.3127	0.8243	0.03586	0.7684	0.8844	-5.386	7.188e-08	0.5378	0.862
2	6	4	rs71597109	102741002	C	T	2	1	I2	8231	0.2894	0.2652	0.3144	0.8226	0.03588	0.7668	0.8826	-5.442	5.273e-08	0.5059	0.9864
2	6	4	rs13135381	102743353	A	G	2	1	I2	8211	0.2881	0.2637	0.3133	0.8242	0.03584	0.7683	0.8841	-5.396	6.804e-08	0.4911	0.9589
2	5	4	rs13136219	102743687	C	T	2	1	I2	8187	0.3661	0.3423	0.3909	0.8237	0.03365	0.7711	0.8798	-5.764	8.207e-09	0.2563	0.297
2	6	4	rs55768089	102743698	T	A	2	1	I2	8212	0.2877	0.2641	0.3122	0.8278	0.03587	0.7716	0.8881	-5.269	1.375e-07	0.7355	0.6473
2	5	4	rs13112246	102743811	T	C	2	1	I2	8163	0.3662	0.3421	0.3912	0.8241	0.03368	0.7715	0.8804	-5.742	9.334e-09	0.4611	0.5759
2	5	4	rs13137133	102744092	C	T	2	1	I2	8205	0.374	0.3512	0.3977	0.8312	0.03355	0.7783	0.8877	-5.511	3.575e-08	0.2445	0.5064
2	6	4	rs1125271	102745985	C	T	2	1	I2	8213	0.2877	0.264	0.3122	0.8274	0.03587	0.7712	0.8877	-5.283	1.273e-07	0.7073	0.6752
2	5	4	rs4276281	102746780	A	C	2	1	I2	8252	0.3734	0.3505	0.3969	0.8318	0.03355	0.7789	0.8883	-5.489	4.043e-08	0.4298	0.7574
2	5	4	rs7698632	102747265	G	C	2	1	I2	8224	0.3724	0.3489	0.3968	0.8271	0.03355	0.7745	0.8833	-5.658	1.536e-08	0.5706	0.788
2	5	4	rs12163856	102747927	A	G	2	1	I2	8159	0.375	0.3514	0.3994	0.8266	0.03353	0.7741	0.8828	-5.679	1.352e-08	0.6173	0.9636
2	5	4	rs56857058	102749300	A	AT	2	1	I2	8213	0.3764	0.353	0.4006	0.8282	0.03346	0.7757	0.8844	-5.633	1.774e-08	0.504	0.8706
2	6	4	rs17266594	102750922	T	C	2	1	I2	8124	0.2863	0.2624	0.3109	0.8265	0.03605	0.7701	0.887	-5.287	1.245e-07	0.6821	0.8205
2	6	4	rs10516487	102751076	G	A	2	1	E2	8220	0.2864	0.2624	0.3114	0.8243	0.0359	0.7683	0.8844	-5.383	7.342e-08	0.5509	0.8375
2	5	4	rs10516486	102751276	T	C	2	1	E2	8277	0.3761	0.3528	0.4002	0.8269	0.03343	0.7744	0.8829	-5.686	1.298e-08	0.6456	0.9992
2	5	4	rs58497383	102751401	GTTT	G	2	1	I3	8111	0.3606	0.3366	0.3856	0.8252	0.0338	0.7723	0.8817	-5.684	1.313e-08	0.4847	0.4031
2	6	4	rs34029191	102752201	A	G	2	1	I3	8237	0.2912	0.2676	0.3155	0.8285	0.03571	0.7725	0.8886	-5.267	1.383e-07	0.6025	0.7841
2	6	4	rs17200824	102752589	A	G	2	1	I3	8233	0.2887	0.2651	0.3131	0.8273	0.03577	0.7713	0.8873	-5.301	1.15e-07	0.6864	0.6924
2	6	4	rs4637409	102753408	A	G	2	1	I3	7966	0.2809	0.2565	0.3062	0.8243	0.03631	0.7677	0.8851	-5.32	1.04e-07	0.6588	0.7841
2	6	4	rs34749007	102754507	G	A	2	1	I3	8239	0.2889	0.2653	0.3133	0.827	0.03577	0.771	0.8871	-5.311	1.093e-07	0.6685	0.7108
2	5	4	rs13145909	102755378	G	A	2	1	I3	8017	0.3683	0.3438	0.3937	0.8229	0.03391	0.77	0.8795	-5.747	9.059e-09	0.6765	0.9066
2	5	4	rs5860696	102755799	CA	C	2	1	I3	8004	0.3603	0.3351	0.3863	0.8165	0.03401	0.7638	0.8728	-5.96	2.521e-09	0.8336	0.9134
2	5	4	rs4643809	102756099	C	T	2	1	I3	8038	0.3611	0.3362	0.3869	0.8202	0.0339	0.7675	0.8766	-5.846	5.027e-09	0.7452	0.7635
2	5	4	rs7682827	102757065	G	A	2	1	I3	7970	0.3679	0.3432	0.3936	0.8222	0.03394	0.7693	0.8787	-5.769	7.974e-09	0.6646	0.91
2	5	4	rs10016325	102757578	C	A	2	1	I3	7944	0.3692	0.3443	0.3951	0.8222	0.03393	0.7693	0.8787	-5.771	7.875e-09	0.866	0.856
2	6	4	rs2080820	102758403	C	A	2	1	I3	8240	0.2907	0.2668	0.3153	0.8268	0.03569	0.7709	0.8867	-5.329	9.871e-08	0.6003	0.8165
#	7	4	rs17031708	102764358	G	A	2	1	I3	8259	0.1307	0.1209	0.1409	0.8724	0.04849	0.7933	0.9594	-2.814	0.004888	0.04883	0.1445
#	8	4	rs148572654	102764832	G	T	2	1	I3	8114	0.01953	0.01611	0.02309	0.7551	0.1201	0.5968	0.9555	-2.339	0.01933	0.004076	NA
3	10	4	rs11940934	102770557	A	G	2	1	I3	8101	0.3259	0.3079	0.3445	0.8867	0.0344	0.8289	0.9486	-3.494	0.0004754	0.8587	0.942
3	9	4	rs13148076	102771423	T	G	2	1	I3	8123	0.3994	0.3801	0.4194	0.8693	0.03279	0.8152	0.927	-4.272	1.94e-05	0.9151	0.6421
3	10	4	rs28625045	102772190	G	A	2	1	I3	8116	0.374	0.3517	0.3971	0.8607	0.03352	0.806	0.9191	-4.476	7.611e-06	0.2394	0.7117
3	9	4	rs4610336	102772299	G	A	2	1	I3	8128	0.4442	0.4209	0.4685	0.8473	0.03238	0.7952	0.9028	-5.118	3.096e-07	0.3462	0.6358
3	10	4	rs4698971	102772861	G	C	2	1	I3	8201	0.3276	0.3093	0.3465	0.8828	0.0343	0.8254	0.9442	-3.635	0.0002777	0.9147	0.8007
3	9	4	rs4607219	102773838	T	C	2	1	I3	8154	0.4542	0.4317	0.4776	0.8476	0.03233	0.7955	0.903	-5.115	3.143e-07	0.2652	0.5749
#	11	4	rs1862128	102775112	G	A	2	1	I3	8247	0.04189	0.0383	0.04563	0.8467	0.08148	0.7218	0.9934	-2.042	0.04118	0.06193	0.9371
#	11	4	rs6849308	102776083	C	T	2	1	I3	8277	0.04325	0.03882	0.04785	0.8183	0.08021	0.6992	0.9576	-2.501	0.0124	0.01978	0.6249
3	10	4	rs34210876	102777542	TAAAG	T	2	1	I4	8233	0.3788	0.3565	0.402	0.8563	0.03327	0.8023	0.914	-4.662	3.134e-06	0.1505	0.5908
3	10	4	rs13126550	102777778	A	G	2	1	I4	8233	0.3788	0.3565	0.402	0.8563	0.03327	0.8023	0.914	-4.662	3.134e-06	0.1505	0.5908
3	9	4	rs4698972	102778455	T	C	2	1	I4	8133	0.4582	0.4368	0.4805	0.8527	0.03228	0.8004	0.9084	-4.936	7.98e-07	0.3435	0.6519
3	9	4	rs4235402	102778646	C	G	2	1	I4	8149	0.4533	0.4306	0.477	0.8451	0.03238	0.7931	0.9005	-5.196	2.034e-07	0.1978	0.4647
#	11	4	rs78706075	102779170	A	C	2	1	I4	8222	0.04835	0.04513	0.05169	0.8562	0.0762	0.7374	0.9942	-2.037	0.04166	0.0461	0.8945
3	9	4	rs4698974	102779314	T	A	2	1	I4	8182	0.4485	0.4254	0.4726	0.8443	0.03229	0.7925	0.8994	-5.243	1.581e-07	0.2082	0.51
3	10	4	rs4698975	102779328	G	A	2	1	I4	8233	0.3788	0.3565	0.402	0.8563	0.03327	0.8023	0.914	-4.662	3.134e-06	0.1505	0.5908
#	11	4	rs10516482	102780170	C	A	2	1	I4	8249	0.04201	0.03832	0.04584	0.8433	0.08138	0.719	0.9892	-2.094	0.0363	0.05479	0.9457
3	9	4	rs4426778	102780724	G	A	2	1	I4	8178	0.4428	0.4197	0.4669	0.8484	0.0323	0.7963	0.9038	-5.091	3.564e-07	0.3362	0.6245
3	9	4	rs4443287	102780792	A	C	2	1	I4	8152	0.4432	0.4199	0.4675	0.8468	0.03233	0.7948	0.9022	-5.143	2.704e-07	0.3439	0.6698
3	9	4	rs4365725	102780881	G	T	2	1	I4	8141	0.4437	0.4206	0.4677	0.8483	0.03239	0.7961	0.9039	-5.08	3.775e-07	0.3123	0.6271
3	10	4	rs35201947	102781331	C	T	2	1	I4	8221	0.3781	0.3558	0.4013	0.8559	0.03331	0.8018	0.9137	-4.671	3.004e-06	0.1396	0.5606
3	9	4	rs11324375	102781579	CT	C	2	1	I4	8190	0.4425	0.4192	0.4667	0.8474	0.03229	0.7954	0.9028	-5.127	2.941e-07	0.3252	0.6284
3	10	4	rs60448423	102781633	G	C	2	1	I4	8231	0.3788	0.3565	0.4018	0.8569	0.03327	0.8028	0.9146	-4.643	3.436e-06	0.1447	0.5758
#	11	4	rs5860698	102782280	TC	T	2	1	I4	8242	0.04192	0.03834	0.04563	0.8478	0.08148	0.7227	0.9946	-2.027	0.0427	0.06423	0.9443
3	9	4	rs4296682	102782908	T	A	2	1	I4	8171	0.4443	0.4215	0.4679	0.8503	0.03228	0.7982	0.9059	-5.022	5.112e-07	0.4278	0.7529
3	10	4	rs4572884	102783351	G	A	2	1	I4	8047	0.3731	0.3514	0.3957	0.8577	0.03373	0.8028	0.9163	-4.552	5.322e-06	0.1401	0.5606
#	11	4	rs12647710	102783642	C	A	2	1	I4	8235	0.04809	0.0448	0.0515	0.8517	0.07631	0.7334	0.9891	-2.104	0.0354	0.03935	0.7895
3	10	4	rs11932972	102784230	A	G	2	1	I5	8231	0.3789	0.3565	0.4022	0.8554	0.03327	0.8014	0.913	-4.694	2.678e-06	0.1378	0.562
3	10	4	rs13101528	102786685	T	C	2	1	I5	8229	0.3789	0.3565	0.4022	0.8554	0.03327	0.8014	0.913	-4.696	2.655e-06	0.1396	0.5671
3	10	4	rs34814827	102787117	C	T	2	1	I5	8222	0.3785	0.3559	0.4019	0.8547	0.03327	0.8008	0.9123	-4.718	2.382e-06	0.1381	0.5601
3	10	4	rs4698977	102787423	G	T	2	1	I5	8238	0.328	0.3096	0.347	0.8808	0.03427	0.8236	0.942	-3.704	0.0002125	0.8158	0.7614
3	10	4	rs7440537	102787788	G	A	2	1	I5	8198	0.3709	0.3487	0.394	0.8611	0.03346	0.8065	0.9195	-4.468	7.893e-06	0.2799	0.7813
3	10	4	rs61300752	102788635	T	TC	2	1	I5	8220	0.328	0.3097	0.347	0.8824	0.03427	0.8251	0.9437	-3.651	0.0002615	0.8992	0.8123
3	10	4	rs13116542	102788747	A	G	2	1	I5	8236	0.328	0.3097	0.347	0.8818	0.03426	0.8245	0.943	-3.673	0.00024	0.8703	0.8059
3	10	4	rs138851612	102788922	T	TATAA	2	1	I5	8235	0.328	0.3097	0.3469	0.8819	0.03426	0.8246	0.9431	-3.67	0.0002425	0.8539	0.7996
#	11	4	rs12331846	102790613	T	C	2	1	I5	8275	0.05051	0.04677	0.05439	0.8463	0.07461	0.7311	0.9795	-2.237	0.02526	0.03078	0.6731
3	9	4	rs12331849	102790818	C	T	2	1	I5	8267	0.4499	0.4268	0.4738	0.8443	0.03223	0.7926	0.8993	-5.252	1.504e-07	0.1764	0.4612
3	10	4	rs7662572	102791185	G	A	2	1	I5	8238	0.328	0.3097	0.347	0.8813	0.03425	0.8241	0.9425	-3.688	0.0002264	0.8504	0.7829
3	10	4	rs11933157	102792348	T	C	2	1	I6	8236	0.3278	0.3093	0.3468	0.8802	0.03426	0.8231	0.9414	-3.723	0.0001969	0.8267	0.7594
3	9	4	rs6857428	102792611	T	G	2	1	I6	8239	0.4496	0.4265	0.4737	0.8442	0.0322	0.7925	0.8992	-5.261	1.431e-07	0.184	0.4707
3	10	4	rs4639076	102793224	C	G	2	1	I6	8236	0.3278	0.3093	0.3468	0.8802	0.03426	0.8231	0.9414	-3.723	0.0001969	0.8267	0.7594
3	9	4	rs4270588	102793278	A	G	2	1	I6	8234	0.4495	0.4264	0.4734	0.8451	0.0322	0.7934	0.9001	-5.228	1.715e-07	0.1986	0.5011
3	9	4	rs4270589	102793376	A	G	2	1	I6	8228	0.4487	0.426	0.4721	0.848	0.03221	0.7961	0.9033	-5.119	3.076e-07	0.2222	0.5498
3	10	4	rs2216546	102793500	G	T	2	1	I6	8235	0.3278	0.3094	0.3469	0.8805	0.03427	0.8233	0.9417	-3.714	0.000204	0.8328	0.7821
3	10	4	rs1363067	102794164	A	G	2	1	I6	8234	0.3277	0.3093	0.3468	0.8803	0.03426	0.8231	0.9415	-3.72	0.0001989	0.8283	0.7635
3	10	4	rs5860700	102794273	AT	A	2	1	I6	8159	0.3253	0.3067	0.3446	0.8814	0.0344	0.824	0.9429	-3.668	0.0002443	0.9886	0.897
3	10	4	rs13108400	102794613	A	G	2	1	I6	8252	0.3289	0.3109	0.3476	0.8827	0.03433	0.8253	0.9441	-3.635	0.0002784	0.8981	0.8575
3	10	4	rs10016018	102794621	A	T	2	1	I6	8238	0.3277	0.3094	0.3468	0.8806	0.03426	0.8234	0.9417	-3.713	0.000205	0.8087	0.744
3	10	4	rs35860418	102795091	A	G	1	2	I6	8197	0.38	0.3577	0.4032	0.856	0.03322	0.8021	0.9136	-4.679	2.88e-06	0.1378	0.5628
3	10	4	rs6816787	102795845	G	A	2	1	I6	8238	0.3277	0.3094	0.3468	0.8806	0.03426	0.8234	0.9417	-3.713	0.000205	0.8087	0.744
#	11	4	rs11734196	102796072	G	C	2	1	I6	8244	0.04822	0.04456	0.05201	0.8393	0.07623	0.7228	0.9746	-2.298	0.02158	0.02375	0.5792
3	10	4	rs10600502	102796364	CAG	C	2	1	I6	8161	0.3253	0.3069	0.3444	0.8826	0.0344	0.8251	0.9442	-3.63	0.0002831	0.9996	0.9134
3	10	4	rs3974649	102797036	A	G	2	1	I6	8226	0.3279	0.3099	0.3467	0.8838	0.03427	0.8264	0.9452	-3.605	0.0003119	0.9075	0.8157
3	10	4	rs3974650	102797173	G	T	2	1	I6	8277	0.3805	0.3591	0.4027	0.8613	0.0332	0.807	0.9192	-4.497	6.894e-06	0.1852	0.6703
3	10	4	rs13142517	102797300	A	G	2	1	I6	8201	0.3293	0.3118	0.3474	0.8888	0.03425	0.8311	0.9505	-3.443	0.0005763	0.9994	0.8929
3	10	4	rs11097760	102797863	A	G	2	1	I6	8275	0.3294	0.3113	0.3481	0.8833	0.03419	0.8261	0.9446	-3.628	0.0002853	0.8757	0.8123
3	9	4	rs13144307	102797940	G	T	2	1	I6	8090	0.4452	0.421	0.4703	0.8359	0.03249	0.7843	0.8908	-5.518	3.43e-08	0.1204	0.381
3	10	4	rs11736568	102798192	G	A	2	1	I6	8244	0.3285	0.3103	0.3473	0.8823	0.03425	0.825	0.9435	-3.658	0.0002543	0.8137	0.7471
3	10	4	rs11097761	102798735	G	A	2	1	I6	8252	0.3285	0.3102	0.3474	0.8812	0.03424	0.824	0.9424	-3.694	0.0002209	0.8082	0.7468
#	11	4	rs11737723	102799061	G	T	2	1	I6	8238	0.04813	0.04459	0.05181	0.8428	0.07628	0.7257	0.9787	-2.242	0.02494	0.02716	0.6587
3	10	4	rs7679882	102799072	C	G	2	1	I6	8223	0.3798	0.3577	0.4027	0.8573	0.03323	0.8033	0.915	-4.633	3.611e-06	0.1527	0.5997
3	10	4	rs13434472	102799510	C	A	2	1	I6	8227	0.38	0.3579	0.4029	0.858	0.03322	0.8039	0.9157	-4.611	4.013e-06	0.1547	0.6039
3	10	4	rs34061204	102800148	C	CA	2	1	I6	8187	0.3257	0.3072	0.3449	0.8818	0.03436	0.8243	0.9432	-3.662	0.0002502	0.9567	0.9068
3	9	4	rs6850747	102800943	A	C	2	1	I6	8228	0.4496	0.4266	0.4735	0.8452	0.0322	0.7935	0.9003	-5.221	1.777e-07	0.1931	0.4967
#	11	4	rs115286479	102800971	G	A	2	1	I6	8238	0.04886	0.04505	0.05281	0.8317	0.07582	0.7168	0.9649	-2.431	0.01506	0.01766	0.4832
3	10	4	rs4463068	102801474	A	T	2	1	I6	7975	0.3193	0.3021	0.3374	0.8906	0.03505	0.8314	0.9539	-3.307	0.0009445	0.9996	0.966
3	10	4	rs4698839	102801941	C	T	2	1	I6	8250	0.3282	0.3098	0.3472	0.8807	0.03427	0.8235	0.9419	-3.708	0.0002089	0.8265	0.7763
3	10	4	rs9999440	102802051	C	T	2	1	I6	8246	0.3282	0.31	0.3471	0.8819	0.03425	0.8246	0.9431	-3.669	0.0002438	0.8586	0.7949
3	10	4	rs11942437	102802286	A	G	2	1	I6	8228	0.3782	0.356	0.4011	0.8579	0.03329	0.8037	0.9158	-4.603	4.161e-06	0.1694	0.6582
#	11	4	rs12647741	102804739	T	C	2	1	I6	8213	0.04962	0.04602	0.05335	0.8421	0.07466	0.7275	0.9748	-2.302	0.02136	0.02408	0.6057
#	11	4	rs12644624	102805045	C	T	2	1	I6	8214	0.04888	0.04554	0.05234	0.8528	0.0751	0.736	0.988	-2.121	0.03395	0.03574	0.7901
#	11	4	rs12647829	102805121	T	C	2	1	I6	8212	0.04962	0.04602	0.05336	0.8418	0.07466	0.7272	0.9745	-2.306	0.02111	0.0238	0.603
3	10	4	rs6830565	102805158	G	A	2	1	I6	8214	0.3795	0.3576	0.4022	0.8593	0.03321	0.8052	0.9171	-4.565	4.988e-06	0.1657	0.62
3	10	4	rs13103438	102805940	T	C	2	1	I6	8243	0.3282	0.3099	0.347	0.8822	0.03426	0.8249	0.9435	-3.658	0.0002541	0.8433	0.7901
3	10	4	rs4345184	102807050	C	T	2	1	I6	8233	0.3779	0.3559	0.4007	0.859	0.03327	0.8048	0.9169	-4.567	4.951e-06	0.1679	0.6494
#	11	4	rs74285012	102807090	A	G	2	1	I6	8216	0.04887	0.04553	0.05233	0.8525	0.0751	0.7358	0.9877	-2.125	0.03357	0.03534	0.7857
#	16	4	rs11727928	102808194	A	G	2	1	I6	8196	0.02599	0.02311	0.02897	0.8117	0.1019	0.6648	0.991	-2.048	0.04052	0.006933	0.811
3	10	4	rs4698978	102809439	G	C	2	1	I6	8232	0.378	0.3561	0.4007	0.8594	0.03328	0.8051	0.9173	-4.554	5.263e-06	0.1726	0.659
3	10	4	rs11930376	102809755	C	A	2	1	I6	8234	0.3779	0.3559	0.4007	0.8589	0.03327	0.8047	0.9168	-4.571	4.861e-06	0.1701	0.6549
3	10	4	rs11939568	102810162	A	G	2	1	I6	8243	0.3282	0.3099	0.347	0.8822	0.03426	0.8249	0.9435	-3.658	0.0002541	0.8433	0.7901
3	10	4	rs111541987	102810624	G	A	2	1	I6	8234	0.3779	0.3559	0.4007	0.8589	0.03327	0.8047	0.9168	-4.571	4.861e-06	0.1701	0.6549
#	11	4	rs201816562	102810665	GAATGGCGTGAAC	G	2	1	I6	8205	0.04979	0.04621	0.0535	0.8438	0.07458	0.7291	0.9767	-2.277	0.0228	0.02629	0.601
3	9	4	rs7656720	102812305	C	G	2	1	I6	8207	0.4494	0.4263	0.4734	0.8448	0.03221	0.7931	0.8998	-5.236	1.637e-07	0.1879	0.5115
#	11	4	rs7663733	102813658	A	C	2	1	I6	8210	0.04884	0.04559	0.05222	0.8544	0.07511	0.7374	0.9899	-2.096	0.03612	0.03785	0.7956
#	11	4	rs143692212	102817351	AT	A	2	1	I7	8214	0.04785	0.04436	0.05146	0.8434	0.07657	0.7259	0.98	-2.224	0.02615	0.02878	0.6859
#	11	4	rs77995426	102817668	G	A	2	1	I7	8216	0.04789	0.04447	0.05145	0.8458	0.07652	0.728	0.9826	-2.189	0.02857	0.03146	0.7225
3	10	4	rs11934097	102818067	G	A	2	1	I7	8233	0.3779	0.3559	0.4007	0.859	0.03327	0.8048	0.9169	-4.568	4.918e-06	0.173	0.6626
3	10	4	rs9790475	102818960	C	A	2	1	I7	8234	0.3789	0.3565	0.402	0.8562	0.03326	0.8022	0.9139	-4.667	3.051e-06	0.1497	0.5908
4	10	4	rs28396651	102819025	A	G	2	1	I7	8233	0.3788	0.3565	0.402	0.8563	0.03327	0.8023	0.914	-4.662	3.134e-06	0.1505	0.5908
4	10	4	rs4698979	102819154	G	A	2	1	I7	8242	0.3281	0.3099	0.347	0.8823	0.03425	0.825	0.9436	-3.655	0.0002575	0.8519	0.799
#	14	4	rs12505747	102821381	C	T	1	2	I7	8143	0.1183	0.1141	0.1226	0.8821	0.05021	0.7995	0.9734	-2.497	0.01251	0.2964	0.8151
#	11	4	rs10212684	102822507	A	G	1	2	I7	8183	0.04729	0.0439	0.05082	0.8474	0.07706	0.7286	0.9856	-2.148	0.03169	0.03503	0.7423
#	11	4	rs10212686	102822654	A	G	1	2	I7	8183	0.04729	0.0439	0.05082	0.8474	0.07706	0.7286	0.9856	-2.148	0.03169	0.03503	0.7423
4	14	4	rs9790770	102822915	T	G	1	2	I7	8131	0.1183	0.1143	0.1223	0.8869	0.05024	0.8037	0.9787	-2.389	0.01688	0.342	0.902
4	14	4	rs11315640	102822919	TG	T	1	2	I7	8129	0.1181	0.1149	0.1215	0.8966	0.05023	0.8126	0.9894	-2.173	0.0298	0.4474	0.992
4	14	4	rs9790772	102823090	T	C	1	2	I7	8128	0.117	0.1128	0.1214	0.8813	0.05059	0.7981	0.9731	-2.498	0.01248	0.2888	0.778
4	14	4	rs7694392	102823426	C	T	1	2	I7	8138	0.1191	0.1156	0.1227	0.8935	0.04991	0.8102	0.9853	-2.256	0.02405	0.4118	0.9509
#	12	4	rs62321740	102824467	A	G	2	1	I7	8050	0.03385	0.03007	0.03775	0.8172	0.09146	0.6831	0.9777	-2.207	0.02731	0.002621	NA
4	14	4	rs6532976	102824807	A	G	1	2	I7	8082	0.1134	0.1105	0.1164	0.9018	0.05116	0.8157	0.9969	-2.021	0.04327	0.5101	0.8749
4	14	4	rs4550925	102825739	C	A	1	2	I7	8094	0.1156	0.1119	0.1194	0.8905	0.05061	0.8064	0.9834	-2.29	0.02199	0.385	0.898
4	14	4	rs6532977	102825978	T	A	1	2	I7	8094	0.1159	0.1123	0.1197	0.8926	0.05051	0.8084	0.9854	-2.25	0.02444	0.4033	0.9269
4	14	4	rs10856964	102826852	A	G	1	2	I7	8079	0.1134	0.1105	0.1164	0.9015	0.05113	0.8155	0.9965	-2.028	0.04258	0.5117	0.9156
4	14	4	rs4385063	102831285	A	G	1	2	I7	8115	0.1179	0.1142	0.1217	0.8903	0.0503	0.8067	0.9826	-2.31	0.02089	0.3548	0.8719
4	14	4	rs4337734	102832228	G	A	1	2	I7	8129	0.119	0.1152	0.1229	0.8906	0.04993	0.8076	0.9822	-2.32	0.02035	0.3664	0.9219
4	14	4	rs6532979	102834387	A	G	1	2	I7	8264	0.1271	0.1216	0.1328	0.8714	0.04875	0.792	0.9588	-2.823	0.004756	0.2065	0.6414
4	13	4	rs4295265	102835645	C	T	2	1	I7	8052	0.3179	0.3	0.3363	0.9009	0.03483	0.8414	0.9645	-2.997	0.002729	0.9336	0.9831
#	16	4	rs76422963	102836514	C	T	2	1	I7	8157	0.0339	0.03104	0.03687	0.8067	0.08981	0.6765	0.962	-2.392	0.01677	0.007247	0.4822
4	14	4	rs4235403	102837557	G	C	1	2	I7	8227	0.125	0.12	0.13	0.8771	0.04913	0.7966	0.9657	-2.67	0.007582	0.2627	0.6927
4	11	4	rs6812874	102839008	T	G	1	2	I7	8276	0.06005	0.05662	0.06361	0.8548	0.06895	0.7467	0.9784	-2.276	0.02284	0.05288	0.638
4	13	4	rs3733197	102839287	G	A	2	1	E7(A353T)	8266	0.339	0.3214	0.3571	0.8982	0.03409	0.8401	0.9602	-3.151	0.001627	0.9505	0.9703
#	16	4	rs28445603	102840099	G	A	2	1	I8	8188	0.0381	0.03503	0.04129	0.8076	0.08517	0.6835	0.9544	-2.509	0.01212	0.006153	0.3842
4	13	4	rs36073662	102841949	G	GA	2	1	I8	8113	0.3385	0.3206	0.357	0.8971	0.03418	0.8389	0.9592	-3.177	0.001486	0.9973	0.99
4	14	4	rs58956904	102845508	T	TA	1	2	I8	8243	0.1251	0.1202	0.1302	0.8777	0.04903	0.7973	0.9662	-2.662	0.007779	0.283	0.7452
4	14	4	4:102846259:C:CTTAG	102846259	C	CTTAG	1	2	I8	8197	0.123	0.1187	0.1275	0.8878	0.04945	0.8058	0.9782	-2.407	0.0161	0.3877	0.9424
4	14	4	rs4099101	102847428	A	G	1	2	I8	8244	0.1251	0.1203	0.1301	0.879	0.04905	0.7985	0.9677	-2.629	0.008574	0.3029	0.8053
4	14	4	rs2631256	102848466	C	T	1	2	I8	8237	0.1252	0.1205	0.13	0.8821	0.04905	0.8013	0.9712	-2.557	0.01057	0.3464	0.8685
4	14	4	rs2631255	102849920	G	A	1	2	I8	8259	0.127	0.122	0.1322	0.8783	0.04876	0.7983	0.9664	-2.661	0.007782	0.2723	0.7514
4	14	4	rs34242151	102850344	TC	T	1	2	I8	8245	0.1257	0.1208	0.1308	0.8787	0.04895	0.7983	0.9671	-2.643	0.008221	0.294	0.772
4	14	4	rs1809578	102852575	C	T	1	2	I8	8211	0.1237	0.1192	0.1284	0.8838	0.04933	0.8024	0.9736	-2.503	0.01231	0.3441	0.8834
4	14	4	rs918363	102852939	T	C	1	2	I8	8157	0.125	0.1202	0.13	0.8811	0.04933	0.7999	0.9706	-2.565	0.01031	0.3173	0.873
4	15	4	rs10031172	102853602	T	G	2	1	I8	8220	0.465	0.482	0.4475	1.122	0.03227	1.053	1.195	3.557	0.0003751	0.9947	0.3913
4	14	4	rs1421625	102853792	T	C	1	2	I8	8217	0.1236	0.1192	0.1283	0.8839	0.04933	0.8025	0.9736	-2.502	0.01237	0.3418	0.9094
#	16	4	rs28584736	102854155	G	T	2	1	I8	8163	0.03546	0.03236	0.03869	0.7984	0.08804	0.6719	0.9488	-2.557	0.01055	0.005669	0.3798
4	15	4	rs17208914	102854390	A	G	2	1	I8	8274	0.4635	0.4808	0.4456	1.125	0.03231	1.056	1.199	3.659	0.0002531	0.8355	0.4993
4	14	4	rs2851337	102855241	A	G	1	2	I8	8232	0.1248	0.12	0.1299	0.877	0.04916	0.7964	0.9657	-2.67	0.007583	0.2633	0.7171
4	15	4	rs33973573	102855806	G	A	2	1	I8	8210	0.4645	0.4812	0.4472	1.118	0.03233	1.049	1.191	3.443	0.0005752	0.9166	0.3497
4	17	4	4:102855954:CT:AT	102855954	CT	AT	2	1	I8	8117	0.4103	0.3973	0.4236	0.9331	0.03304	0.8746	0.9955	-2.096	0.03606	0.6152	0.5044
4	14	4	rs10050084	102856226	T	C	2	1	I8	8216	0.1242	0.1196	0.129	0.8814	0.04922	0.8004	0.9707	-2.565	0.01032	0.3261	0.8383
#	16	4	rs28616585	102856786	G	A	2	1	I8	8185	0.038	0.03514	0.04096	0.8172	0.08525	0.6915	0.9659	-2.367	0.01791	0.009658	0.4285
4	15	4	rs59723463	102857343	G	GAT	2	1	I8	8207	0.4645	0.4817	0.4468	1.123	0.03229	1.054	1.197	3.602	0.0003159	0.978	0.4034
#	16	4	4:102857352:AT:ATT	102857352	AT	ATT	2	1	I8	8080	0.03119	0.02737	0.03514	0.7753	0.09412	0.6447	0.9324	-2.704	0.006853	0.001956	0.1872
4	17	4	rs2851336	102857563	C	T	2	1	I8	8120	0.4128	0.4	0.4261	0.9355	0.03309	0.8768	0.9982	-2.014	0.04404	0.5582	0.4579
4	14	4	rs2631253	102857605	G	A	1	2	I8	8213	0.124	0.1193	0.1289	0.8806	0.04924	0.7996	0.9698	-2.582	0.009818	0.3196	0.8732
4	14	4	rs2631252	102857916	G	A	1	2	I8	8217	0.1243	0.1194	0.1293	0.8793	0.04921	0.7985	0.9683	-2.614	0.008952	0.2977	0.8442
4	14	4	rs13113677	102858316	C	T	1	2	I8	8215	0.1241	0.1193	0.1291	0.8787	0.04923	0.7979	0.9678	-2.626	0.008648	0.2925	0.8331
4	14	4	rs2851335	102859370	C	T	1	2	I8	8218	0.1243	0.1194	0.1294	0.8785	0.04921	0.7977	0.9675	-2.632	0.008478	0.2893	0.8068
4	15	4	rs6858108	102859835	C	T	2	1	I8	8221	0.4631	0.4803	0.4453	1.123	0.03229	1.054	1.197	3.599	0.0003197	0.9702	0.4339
4	15	4	rs5860704	102861407	G	GA	2	1	I8	7899	0.4585	0.4769	0.4394	1.133	0.03271	1.063	1.208	3.82	0.0001335	0.9188	0.4584
4	11	4	rs2631251	102864610	A	G	1	2	I8	8234	0.05866	0.05534	0.0621	0.8532	0.06977	0.7442	0.9783	-2.275	0.02293	0.0516	0.7407
#	16	4	rs79225975	102866347	T	C	2	1	I8	8154	0.03373	0.03093	0.03663	0.8074	0.09002	0.6768	0.9633	-2.376	0.01751	0.007671	0.4912
4	15	4	rs28497409	102867379	T	A	2	1	I8	8148	0.461	0.4789	0.4425	1.129	0.03237	1.06	1.203	3.753	0.0001748	0.9357	0.4432
#	16	4	rs11723001	102870487	G	A	2	1	I8	8158	0.03371	0.03091	0.03662	0.807	0.09001	0.6765	0.9627	-2.382	0.01723	0.007526	0.4905
4	11	4	rs2851331	102872350	G	A	1	2	I8	8234	0.0586	0.05524	0.06208	0.8518	0.06981	0.7429	0.9767	-2.298	0.02159	0.04909	0.7191
4	11	4	rs2851330	102872405	T	G	1	2	I8	8234	0.0586	0.05524	0.06208	0.8518	0.06981	0.7429	0.9767	-2.298	0.02159	0.04909	0.7191
4	15	4	rs11734871	102874074	A	G	2	1	I8	8106	0.4995	0.4873	0.4858	1.081	0.03229	1.015	1.152	2.423	0.01539	0.1482	0.2575
4	14	4	rs2851327	102874770	C	T	1	2	I8	8218	0.1242	0.1193	0.1293	0.8781	0.04923	0.7974	0.9671	-2.64	0.008289	0.2812	0.7975
#	16	4	rs75245666	102875454	C	G	2	1	I8	8160	0.0337	0.03091	0.0366	0.8074	0.09001	0.6768	0.9631	-2.377	0.01745	0.007666	0.491
4	15	4	rs55850377	102881085	G	T	2	1	I8	8201	0.4619	0.4796	0.4435	1.13	0.03234	1.06	1.204	3.774	0.0001608	0.8083	0.548
#	16	4	rs727085	102881506	A	G	2	1	I8	8163	0.03546	0.03236	0.03868	0.7996	0.08806	0.6728	0.9502	-2.54	0.01109	0.006126	0.3756
4	14	4	rs727086	102881557	C	T	1	2	I8	8231	0.1246	0.1196	0.1298	0.8783	0.04914	0.7977	0.9671	-2.641	0.00827	0.2879	0.8314
4	11	4	rs7666312	102882768	T	C	2	1	I8	8228	0.05882	0.05541	0.06236	0.8515	0.06971	0.7428	0.9762	-2.306	0.02112	0.04979	0.691
#	16	4	rs115154908	102883227	T	C	2	1	I8	8163	0.03546	0.03236	0.03868	0.7996	0.08806	0.6728	0.9502	-2.54	0.01109	0.006126	0.3756
4	14	4	rs2112139	102883425	T	C	1	2	I8	8274	0.1262	0.121	0.1316	0.8745	0.04887	0.7946	0.9624	-2.745	0.006056	0.2262	0.699
4	15	4	rs12509248	102885084	C	T	2	1	I8	8192	0.4636	0.4812	0.4455	1.128	0.03233	1.059	1.202	3.726	0.0001946	0.859	0.4917
4	15	4	rs12513249	102885147	T	G	2	1	I8	8124	0.4625	0.4802	0.4442	1.128	0.03236	1.059	1.202	3.719	0.0002003	0.9635	0.4231
4	14	4	rs2851325	102885596	T	G	1	2	I8	8232	0.1246	0.1196	0.1299	0.8776	0.04913	0.797	0.9663	-2.658	0.00786	0.2776	0.8314
4	11	4	rs2851324	102886060	G	T	1	2	I8	8230	0.05887	0.0555	0.06236	0.8529	0.06967	0.744	0.9777	-2.284	0.02239	0.05246	0.7135
4	15	4	rs56202597	102886192	G	A	2	1	I8	8143	0.4622	0.4802	0.4436	1.131	0.0324	1.061	1.205	3.8	0.0001449	0.9003	0.5243
4	15	4	rs4698985	102887749	T	C	2	1	I8	8204	0.4654	0.4824	0.4479	1.121	0.03231	1.053	1.195	3.547	0.0003892	0.9858	0.4116
#	16	4	rs74416160	102891763	G	A	2	1	I8	8165	0.0338	0.0309	0.03682	0.803	0.0899	0.6732	0.9577	-2.441	0.01464	0.006423	0.4271
4	14	4	rs2850374	102893323	G	T	1	2	I8	8264	0.1257	0.1206	0.131	0.8776	0.04898	0.7972	0.966	-2.666	0.007667	0.2527	0.7885
4	15	4	rs62322696	102894289	G	A	2	1	I8	8195	0.4622	0.4797	0.4441	1.128	0.03236	1.058	1.202	3.713	0.0002045	0.8968	0.475
4	14	4	rs2631242	102895397	T	C	1	2	I8	8239	0.1244	0.1195	0.1295	0.8773	0.04918	0.7967	0.9661	-2.661	0.007786	0.2659	0.8315
4	15	4	rs2008254	102895859	G	C	2	1	I8	8201	0.4637	0.4811	0.4458	1.127	0.03233	1.057	1.2	3.686	0.0002279	0.9281	0.4487
4	11	4	rs6812110	102898874	T	C	2	1	I8	8231	0.05856	0.05545	0.06179	0.8572	0.06983	0.7476	0.983	-2.206	0.02738	0.06075	0.7521
4	14	4	rs2631274	102899325	G	T	1	2	I8	8237	0.1241	0.1192	0.1291	0.8776	0.04926	0.7968	0.9665	-2.651	0.008028	0.2635	0.8112
4	15	4	rs60500975	102901822	A	T	2	1	I8	8201	0.4623	0.4797	0.4442	1.127	0.03235	1.058	1.201	3.702	0.0002138	0.9026	0.4805
4	15	4	rs1027012	102905052	C	T	2	1	I8	8151	0.4615	0.4794	0.443	1.13	0.03238	1.061	1.204	3.78	0.0001567	0.9195	0.4884
#	16	4	rs10000979	102906042	A	C	2	1	I8	8172	0.0353	0.03232	0.0384	0.8027	0.08819	0.6753	0.9541	-2.492	0.01269	0.006625	0.3063
4	14	4	rs34108717	102908153	GA	G	1	2	I8	8136	0.1208	0.1155	0.1263	0.8631	0.05023	0.7821	0.9523	-2.932	0.003366	0.1822	0.6803
4	14	4	rs2631271	102914396	A	G	1	2	I8	8264	0.1272	0.1216	0.133	0.8652	0.04881	0.7862	0.952	-2.967	0.003006	0.1563	0.5363
4	14	4	rs2851318	102915668	A	T	1	2	I8	8021	0.1259	0.1214	0.1305	0.8883	0.0495	0.8061	0.9788	-2.393	0.01669	0.3946	0.9744
4	15	4	rs62322737	102916242	C	G	2	1	I8	8132	0.4622	0.4799	0.4438	1.13	0.03239	1.06	1.204	3.766	0.0001657	0.9399	0.5112
4	11	4	rs2851317	102916266	A	C	1	2	I8	8219	0.05822	0.05525	0.06131	0.8572	0.06997	0.7474	0.9832	-2.202	0.02769	0.06031	0.7334
4	15	4	rs11097766	102917851	C	T	2	1	I8	8177	0.4629	0.4804	0.4448	1.128	0.03239	1.059	1.202	3.727	0.0001937	0.8922	0.5266
4	15	4	rs116113680	102918293	T	A	2	1	I8	8182	0.463	0.4804	0.4449	1.127	0.03238	1.058	1.201	3.702	0.0002139	0.8939	0.5242
4	14	4	rs2903274	102919138	T	C	1	2	I8	8234	0.1251	0.1196	0.1308	0.8664	0.04913	0.7868	0.9539	-2.92	0.003499	0.1715	0.5793
4	15	4	rs34230680	102921426	GC	G	2	1	I8	8161	0.4632	0.4805	0.4453	1.126	0.03239	1.057	1.2	3.663	0.0002492	0.9147	0.526
5	14	4	rs2850384	102922487	A	G	1	2	I8	8227	0.1236	0.1187	0.1287	0.8776	0.0493	0.7967	0.9666	-2.649	0.008067	0.276	0.7894
5	11	4	rs6532981	102927216	T	C	2	1	I8	8125	0.05705	0.05408	0.06013	0.8576	0.07061	0.7468	0.9849	-2.175	0.02965	0.05394	0.6573
#	16	4	rs6532982	102927310	A	G	2	1	I8	8274	0.04127	0.03811	0.04455	0.82	0.08177	0.6986	0.9625	-2.427	0.01523	0.007889	0.33
#	16	4	rs115047583	102937917	T	C	2	1	I8	7913	0.03279	0.03028	0.0354	0.8262	0.09251	0.6892	0.9904	-2.064	0.03903	0.01753	0.3817
#	16	4	rs141952194	102941365	T	C	2	1	I8	7926	0.03274	0.03024	0.03533	0.8264	0.09251	0.6894	0.9907	-2.061	0.03931	0.018	0.6252
#	18	4	4:102945562:GT:G	102945562	GT	G	2	1	I9	8181	0.01088	0.008159	0.0137	0.5969	0.1613	0.4351	0.8187	-3.2	0.001374	0.009429	NA
#	16	4	rs79386247	102950983	C	T	2	1	I10	7887	0.03379	0.03129	0.03638	0.8285	0.09141	0.6926	0.9911	-2.058	0.03956	0.01858	0.7617
#	16	4	rs150175821	102954943	G	A	2	1	I11	7946	0.0326	0.03006	0.03522	0.8246	0.09259	0.6878	0.9887	-2.082	0.0373	0.0171	0.7535
#	16	4	rs75035308	102959900	G	A	2	1	I11	7904	0.03296	0.03047	0.03553	0.8302	0.09237	0.6927	0.995	-2.015	0.04395	0.02206	0.865
#	16	4	rs200341952	102962020	AC	A	2	1	I11	7906	0.03295	0.03046	0.03553	0.8298	0.09237	0.6924	0.9944	-2.02	0.04334	0.0217	0.8675
#	16	4	rs79495858	102963302	C	T	2	1	I11	7906	0.03295	0.03046	0.03553	0.8298	0.09237	0.6924	0.9944	-2.02	0.04334	0.0217	0.8675
#	16	4	rs75738090	102964683	C	A	2	1	I11	7909	0.03294	0.03045	0.03551	0.8298	0.09236	0.6924	0.9945	-2.02	0.04337	0.02181	0.8675
#	16	4	rs11734379	102966480	C	T	2	1	I12	7909	0.03294	0.03045	0.03551	0.8298	0.09236	0.6924	0.9945	-2.02	0.04337	0.02181	0.8675
#	16	4	rs75038254	102967702	G	A	2	1	I12	7910	0.03293	0.03044	0.03551	0.8295	0.09236	0.6922	0.9941	-2.024	0.043	0.02158	0.8675
#	16	4	rs76268296	102970979	T	C	2	1	I12	7909	0.03294	0.03045	0.03551	0.8296	0.09236	0.6923	0.9943	-2.022	0.04318	0.02163	0.8691
#	16	4	rs114211633	102971446	C	A	2	1	I12	7909	0.03294	0.03045	0.03551	0.8296	0.09236	0.6923	0.9943	-2.022	0.04318	0.02163	0.8691
