# Supplementary material for: Trans-Ethnic Mapping of BANK1 Identifies Two Independent SLE-Risk Linkage Groups Enriched for Co-Transcriptional Splicing Marks
Source: Int J Mol Sci. 2018 Aug 8;19(8):2331. doi: 10.3390/ijms19082331 (PMC6121630; doi:10.3390/ijms19082331)
Supplement: Supplementary file 1 [file ijms-19-02331-s001.zip › SupplTableS1B.xlsx]

## Sheet: 261imputedSnpsAFA.assoc
HP.BK	LK_GR	CHR	MKID	BP	A1	A2	A1	A2	POSITION	NMISS	F	FCAS	FCTR	OR	SE	L95	U95	STAT	P	Prs17200824	Prs4295265_rs149302668	Prs17200824_rs4295265_rs149302668
1	1	4	rs10031210	102714886	1	2	A	G	I1	2529	0.2233	0.201	0.2479	0.7563	0.06881	0.6609	0.8655	-4.059	4.921e-05	0.1372	0.1013	0.5035
1	1	4	rs7690997	102715549	1	2	G	C	I1	2471	0.2235	0.203	0.2467	0.7753	0.06936	0.6768	0.8882	-3.669	0.000243	0.2638	0.2392	0.8217
1	1	4	rs7691030	102715698	1	2	C	T	I1	2466	0.2401	0.22	0.2631	0.7919	0.06691	0.6945	0.9028	-3.488	0.0004867	0.3171	0.2637	0.8305
1	1	4	rs77613358	102715803	1	2	C	T	I1	2468	0.2405	0.2207	0.2631	0.7953	0.06681	0.6977	0.9066	-3.428	0.0006085	0.3525	0.272	0.8473
1	1	4	rs34800142	102715804	1	2	A	G	I1	2468	0.2405	0.2207	0.2631	0.7953	0.06681	0.6977	0.9066	-3.428	0.0006085	0.3525	0.272	0.8473
1	1	4	rs80241059	102715805	1	2	G	A	I1	2468	0.2405	0.2207	0.2631	0.7953	0.06681	0.6977	0.9066	-3.428	0.0006085	0.3525	0.272	0.8473
2	1	4	rs4522865	102715888	1	2	G	A	I1	2468	0.2405	0.2207	0.2631	0.7953	0.06681	0.6977	0.9066	-3.428	0.0006085	0.3525	0.272	0.8473
2	1	4	rs5860693	102716218	1	2	AT	A	I1	2458	0.2408	0.2205	0.2641	0.7893	0.06692	0.6922	0.8999	-3.537	0.0004053	0.2834	0.2232	0.7503
2	1	4	rs10605944	102716514	1	2	CTG	C	I1	2470	0.2401	0.2207	0.2621	0.7997	0.0668	0.7016	0.9116	-3.346	0.0008189	0.3672	0.2947	0.8661
2	2	4	rs34261083	102717797	2	1	C	T	I1	2486	0.1656	0.1432	0.1904	0.7077	0.07748	0.608	0.8238	-4.462	8.112e-06	0.2449	0.1224	0.9432
2	2	4	rs67800004	102717916	2	1	A	T	I1	2495	0.1647	0.1418	0.1921	0.6974	0.07707	0.5996	0.8111	-4.676	2.925e-06	0.1929	0.1243	0.9364
2	2	4	rs17031641	102718100	2	1	T	C	I1	2481	0.187	0.1653	0.2113	0.7402	0.07282	0.6418	0.8538	-4.131	3.606e-05	0.3431	0.219	0.9418
2	2	4	rs4398527	102718240	2	1	T	C	I1	2498	0.1864	0.1645	0.2109	0.7376	0.07269	0.6396	0.8505	-4.187	2.821e-05	0.3148	0.2092	0.9722
2	2	4	rs4496585	102718286	2	1	A	G	I1	2502	0.1892	0.1659	0.2159	0.7241	0.07214	0.6286	0.8341	-4.475	7.654e-06	0.1383	0.08736	0.6326
2	2	4	rs11935577	102718619	2	1	C	A	I1	2496	0.2182	0.1937	0.2474	0.7334	0.06871	0.641	0.8391	-4.514	6.367e-06	0.07189	0.05951	0.3584
2	2	4	rs11944577	102718658	2	1	A	G	I1	2503	0.1891	0.1659	0.2157	0.7252	0.07213	0.6296	0.8353	-4.454	8.41e-06	0.141	0.08736	0.6326
2	2	4	rs11944613	102718795	2	1	A	G	I1	2522	0.2195	0.1959	0.2477	0.7434	0.06814	0.6505	0.8497	-4.351	1.357e-05	0.07662	0.05941	0.3517
2	2	4	rs13117264	102719650	2	1	T	G	I1	2502	0.2159	0.1911	0.2453	0.7323	0.06877	0.6399	0.8379	-4.531	5.862e-06	0.06394	0.0476	0.3177
2	2	4	rs13141934	102719713	2	1	G	A	I1	2512	0.1702	0.1449	0.1992	0.6805	0.07603	0.5863	0.7899	-5.062	4.145e-07	0.04687	0.02473	0.3602
2	2	4	rs36128945	102719913	2	1	A	C	I1	2507	0.1878	0.164	0.2151	0.7182	0.07225	0.6234	0.8275	-4.581	4.633e-06	0.09609	0.06217	0.4975
2	2	4	rs80136231	102720234	2	1	A	G	I1	2508	0.1858	0.1616	0.214	0.7101	0.07255	0.616	0.8187	-4.718	2.384e-06	0.06812	0.03692	0.3675
2	3	4	rs138641783	102720295	2	1	G	A	I1	2524	0.1366	0.1141	0.1634	0.6573	0.08342	0.5581	0.774	-5.031	4.891e-07	0.05328	0.01908	0.364
2	2	4	rs35979946	102720551	2	1	A	G	I1	2489	0.2148	0.1916	0.2434	0.744	0.0689	0.65	0.8516	-4.292	1.771e-05	0.08988	0.1166	0.4847
2	2	4	rs11938185	102720906	2	1	C	T	I1	2507	0.1857	0.1616	0.2138	0.7115	0.07257	0.6171	0.8202	-4.691	2.715e-06	0.07079	0.04082	0.3834
2	2	4	rs11938245	102721078	2	1	C	T	I1	2507	0.1857	0.1616	0.2138	0.7115	0.07257	0.6171	0.8202	-4.691	2.715e-06	0.07079	0.04082	0.3834
2	2	4	rs67330256	102721281	2	1	T	C	I1	2505	0.1846	0.1599	0.2132	0.7047	0.07276	0.611	0.8127	-4.81	1.506e-06	0.04939	0.03008	0.3064
2	2	4	rs10446706	102721732	2	1	G	A	I1	2502	0.18	0.1556	0.21	0.6978	0.07345	0.6042	0.8058	-4.899	9.619e-07	0.05046	0.02509	0.2905
2	2	4	rs17266357	102721809	2	1	T	C	I1	2498	0.2147	0.1892	0.2446	0.7266	0.06893	0.6348	0.8317	-4.633	3.611e-06	0.04521	0.03755	0.2569
2	2	4	rs10446707	102722017	2	1	C	T	I1	2503	0.1845	0.1595	0.2132	0.7031	0.07281	0.6096	0.8109	-4.839	1.305e-06	0.04333	0.02536	0.2784
2	2	4	rs34499378	102722182	2	1	G	A	I1	2503	0.1843	0.1595	0.2132	0.7031	0.07281	0.6096	0.8109	-4.839	1.305e-06	0.04333	0.02536	0.2784
2	3	4	rs4699259	102722393	2	1	C	A	I1	2525	0.1349	0.1121	0.1619	0.6502	0.08409	0.5514	0.7667	-5.12	3.055e-07	0.03968	0.01313	0.3043
2	2	4	rs35838403	102722868	2	1	C	T	I1	2500	0.1792	0.155	0.2088	0.699	0.07369	0.605	0.8076	-4.859	1.18e-06	0.05248	0.02885	0.3199
2	2	4	rs17200433	102722913	2	1	A	G	I1	2504	0.1841	0.1592	0.2126	0.7033	0.07299	0.6095	0.8114	-4.822	1.418e-06	0.04556	0.02928	0.3075
2	3	4	rs13146194	102723640	2	1			I1	2528	0.1353	0.1131	0.1638	0.6479	0.0836	0.55	0.7633	-5.191	2.088e-07	0.03192	0.009759	0.2534
2	2	4	rs10446708	102723740	2	1	T	C	I1	2503	0.1842	0.1593	0.2135	0.7009	0.07282	0.6077	0.8085	-4.88	1.061e-06	0.039	0.02394	0.2659
2	2	4	rs10446682	102723839	2	1	G	A	I1	2504	0.1836	0.1588	0.2126	0.7015	0.07301	0.608	0.8094	-4.856	1.198e-06	0.03942	0.02766	0.2941
2	2	4	rs11929782	102724542	2	1	T	C	I1	2502	0.1836	0.158	0.2135	0.6938	0.07307	0.6012	0.8006	-5.003	5.635e-07	0.0329	0.02097	0.242
2	2	4	rs35748951	102724882	2	1	C	T	I1	2491	0.2133	0.1877	0.2439	0.7221	0.06921	0.6305	0.8271	-4.704	2.553e-06	0.04318	0.03403	0.2435
2	2	4	rs74747167	102725191	2	1	TA	T	I1	2497	0.1835	0.158	0.2134	0.6935	0.07313	0.6009	0.8004	-5.005	5.591e-07	0.03243	0.02031	0.2431
2	3	4	rs4699260	102725298	2	1	C	T	I1	2524	0.135	0.111	0.1634	0.6341	0.08419	0.5376	0.7478	-5.412	6.248e-08	0.02384	0.005627	0.1825
2	2	4	rs75088535	102725320	2	1	A	C	I1	2481	0.2081	0.1819	0.2392	0.7124	0.07023	0.6208	0.8175	-4.829	1.37e-06	0.02536	0.03398	0.2584
2	2	4	rs199923899	102725323	2	1	A	ACACT	I1	2481	0.2081	0.1819	0.2392	0.7124	0.07023	0.6208	0.8175	-4.829	1.37e-06	0.02536	0.03398	0.2584
2	2	4	rs4699261	102725474	2	1	G	A	I1	2494	0.1832	0.1575	0.2132	0.6923	0.07318	0.5998	0.7991	-5.024	5.053e-07	0.02866	0.02064	0.2342
2	2	4	rs4698969	102725955	2	1	C	T	I1	2496	0.1829	0.1572	0.2128	0.6914	0.07335	0.5988	0.7983	-5.031	4.878e-07	0.03019	0.02006	0.2407
2	3	4	rs4699262	102726005	2	1	G	A	I1	2520	0.1316	0.109	0.1613	0.6232	0.08549	0.5271	0.7369	-5.531	3.191e-08	0.01356	0.002817	0.1536
2	3	4	rs17266552	102726519	2	1	G	A	I1	2523	0.1343	0.1106	0.1622	0.6367	0.08455	0.5395	0.7515	-5.339	9.332e-08	0.02607	0.007944	0.224
2	2	4	rs35194352	102726594	2	1	T	C	I1	2483	0.213	0.1873	0.2437	0.722	0.06928	0.6303	0.827	-4.701	2.583e-06	0.0432	0.03325	0.2412
2	2	4	rs35416717	102726657	2	1	C	A	I1	2495	0.1828	0.157	0.2128	0.6904	0.07337	0.5979	0.7972	-5.05	4.428e-07	0.03095	0.02006	0.2407
2	2	4	rs145580853	102727513	2	1	T	TA	I1	2494	0.1819	0.1566	0.2111	0.6949	0.07361	0.6015	0.8027	-4.945	7.604e-07	0.03874	0.02225	0.2547
2	2	4	rs11940244	102727575	2	1	G	T	I1	2462	0.209	0.1833	0.2391	0.7195	0.07028	0.6269	0.8257	-4.684	2.809e-06	0.04386	0.02848	0.2174
2	2	4	rs11940179	102727577	2	1	C	T	I1	2462	0.209	0.1833	0.2391	0.7195	0.07028	0.6269	0.8257	-4.684	2.809e-06	0.04386	0.02848	0.2174
2	3	4	rs11931087	102727619	2	1	A	G	I1	2499	0.13	0.1066	0.1577	0.6297	0.0865	0.5315	0.746	-5.348	8.898e-08	0.02242	0.005411	0.1771
2	4	4	rs35828857	102729253	2	1	A	AT	I1	2465	0.1633	0.1393	0.195	0.6727	0.0779	0.5774	0.7836	-5.09	3.583e-07	0.03523	0.01629	0.1894
2	2	4	rs66638185	102729417	2	1	T	C	I1	2483	0.1658	0.1388	0.1974	0.6574	0.07691	0.5654	0.7643	-5.454	4.923e-08	0.01322	0.01082	0.1812
2	2	4	rs34851381	102729463	2	1	T	C	I1	2439	0.2113	0.1856	0.2433	0.7205	0.06966	0.6285	0.8259	-4.706	2.529e-06	0.04883	0.04311	0.2647
2	2	4	rs35446399	102729766	2	1	G	A	I1	2470	0.1757	0.1502	0.2071	0.6821	0.07452	0.5894	0.7893	-5.135	2.825e-07	0.02896	0.0228	0.248
2	3	4	rs13124747	102729954	2	1	A	G	I1	2499	0.1306	0.1067	0.1595	0.6255	0.08559	0.5289	0.7397	-5.482	4.196e-08	0.01292	0.006377	0.1582
2	3	4	rs13152198	102730070	2	1	T	C	I1	2499	0.1312	0.107	0.1605	0.6246	0.08525	0.5285	0.7382	-5.521	3.364e-08	0.01247	0.005129	0.1342
2	3	4	rs13131198	102730555	2	1	A	G	I1	2493	0.1301	0.1065	0.1587	0.6296	0.08567	0.5323	0.7448	-5.399	6.683e-08	0.02185	0.009278	0.2125
3	6	4	rs13136796	102736743	2	1	A	T	I2	2494	0.3177	0.2929	0.3459	0.7764	0.06143	0.6883	0.8757	-4.121	3.778e-05	0.4878	0.03333	0.4995
3	6	4	rs66976837	102736943	2	1	CTTGTT	C	I2	2495	0.3176	0.2929	0.3455	0.7774	0.06142	0.6892	0.8768	-4.1	4.128e-05	0.4811	0.03619	0.4929
3	16	4	rs112158859	102736961	2	1	G	A	I2	2505	0.08417	0.08987	0.0733	1.246	0.1052	1.014	1.531	2.089	0.03671	0.262	0.07125	0.19
3	8	4	rs10028805	102737250	1	2	G	A	I2	2528	0.393	0.4139	0.3665	1.229	0.05901	1.095	1.38	3.496	0.0004715	0.2609	0.009302	0.187
3	5	4	rs4615176	102737936	1	2	C	G	I2	2448	0.2351	0.2466	0.2205	1.179	0.06953	1.029	1.351	2.365	0.01805	0.5379	0.04265	0.3487
3	8	4	rs4411998	102738147	1	2	T	C	I2	2502	0.4029	0.4237	0.3763	1.223	0.05893	1.09	1.373	3.42	0.0006263	0.3382	0.01587	0.2777
3	6	4	rs2052445	102738722	2	1	A	G	I2	2495	0.3175	0.2926	0.3454	0.7777	0.06138	0.6895	0.8771	-4.097	4.19e-05	0.4819	0.03944	0.4934
3	6	4	rs5860695	102738856	2	1	TA	T	I2	2495	0.3175	0.2926	0.3454	0.7777	0.06138	0.6895	0.8771	-4.097	4.19e-05	0.4819	0.03944	0.4934
3	7	4	rs35388091	102739452	2	1	C	T	I2	2505	0.4146	0.3946	0.4381	0.8254	0.05812	0.7365	0.925	-3.302	0.0009609	0.6276	0.09084	0.7292
3	7	4	rs1421627	102739536	2	1	G	A	I2	2529	0.4148	0.3953	0.4393	0.823	0.05802	0.7345	0.9221	-3.358	0.0007838	0.6584	0.0855	0.7878
3	6	4	rs13106926	102739791	2	1	A	G	I2	2499	0.318	0.2931	0.3458	0.7775	0.06137	0.6894	0.8769	-4.101	4.12e-05	0.4755	0.04104	0.4909
3	6	4	rs13107572	102739928	2	1	C	A	I2	2498	0.3179	0.2929	0.3458	0.777	0.06137	0.689	0.8763	-4.111	3.941e-05	0.4714	0.03971	0.4868
4	6	4	rs13107612	102739980	2	1	C	T	I2	2492	0.3186	0.2939	0.3461	0.7798	0.06137	0.6914	0.8795	-4.053	5.056e-05	0.447	0.04555	0.4799
4	13	4	rs71597109	102741002	2	1	C	T	I2	2494	0.2266	0.1969	0.2652	0.6786	0.06768	0.5943	0.7749	-5.728	1.017e-08	NA	0.0002819	0.1208
4	16	4	rs114752057	102742258	2	1	C	T	I2	2505	0.08399	0.08966	0.07316	1.245	0.1052	1.013	1.531	2.085	0.0371	0.2596	0.07108	0.1879
4	13	4	rs13135381	102743353	2	1	A	G	I2	2499	0.2267	0.1978	0.2643	0.6847	0.06775	0.5996	0.782	-5.59	2.269e-08	0.6573	0.000467	0.2802
4	8	4	rs13136219	102743687	1	2	C	T	I2	2466	0.3893	0.4098	0.3623	1.232	0.05972	1.096	1.385	3.497	0.00047	0.2666	0.009406	0.2012
4	13	4	rs55768089	102743698	2	1	T	A	I2	2499	0.2267	0.1978	0.2643	0.6847	0.06775	0.5996	0.782	-5.59	2.269e-08	0.6573	0.000467	0.2802
4	9	4	rs13112246	102743811	2	1	T	C	I2	2475	0.4072	0.3826	0.4361	0.8045	0.0581	0.7179	0.9015	-3.744	0.0001811	0.8763	0.02886	0.8361
4	10	4	rs13137133	102744092	1	2	C	T	I2	2491	0.305	0.3187	0.2817	1.207	0.06266	1.068	1.365	3.003	0.002676	0.3463	0.008272	0.1476
4	11	4	rs200458128	102744253	2	1	AT	A	I2	2483	0.1697	0.1829	0.1552	1.199	0.07834	1.028	1.398	2.314	0.0207	0.3132	0.1916	0.4847
4	11	4	rs75444552	102744289	2	1	A	G	I2	2489	0.1702	0.1835	0.1557	1.199	0.07822	1.029	1.398	2.324	0.02012	0.3106	0.1838	0.4682
4	13	4	rs1125271	102745985	2	1	C	T	I2	2505	0.2219	0.1924	0.2593	0.6794	0.06817	0.5944	0.7765	-5.671	1.419e-08	0.5003	0.0004825	0.1233
4	11	4	rs74813713	102746340	2	1	C	A	I2	2488	0.1696	0.183	0.1557	1.195	0.07823	1.025	1.393	2.274	0.02296	0.3436	0.2042	0.5111
4	10	4	rs4276281	102746780	1	2	A	C	I2	2481	0.302	0.314	0.2795	1.177	0.0629	1.04	1.331	2.585	0.009746	0.5768	0.02515	0.2675
4	10	4	rs7698632	102747265	1	2	G	C	I2	2511	0.3065	0.3202	0.2837	1.208	0.06246	1.069	1.366	3.027	0.002466	0.3289	0.007744	0.1421
4	11	4	rs76378922	102747322	2	1	C	G	I2	2483	0.1706	0.1837	0.1566	1.191	0.07816	1.022	1.389	2.242	0.02499	0.3573	0.2177	0.5304
4	10	4	rs12163856	102747927	1	2	A	G	I2	2462	0.3538	0.3634	0.3351	1.152	0.06021	1.024	1.296	2.347	0.01893	0.9132	0.08697	0.6876
4	10	4	rs56857058	102749300	1	2	A	AT	I2	2515	0.3069	0.3208	0.2837	1.208	0.06233	1.069	1.365	3.033	0.00242	0.3289	0.007275	0.1238
4	11	4	rs144220121	102750582	2	1	G	GT	I2	2478	0.1755	0.1895	0.161	1.201	0.07715	1.032	1.397	2.369	0.01782	0.3043	0.1517	0.4108
4	12	4	rs11938136	102750726	2	1	G	A	I2	2501	0.1027	0.1124	0.09254	1.224	0.09502	1.016	1.475	2.131	0.03307	0.2742	0.1373	0.339
4	13	4	rs17266594	102750922	2	1	T	C	I2	2514	0.2249	0.1962	0.2639	0.6795	0.06788	0.5949	0.7762	-5.692	1.258e-08	0.3962	0.0004148	0.05849
4	13	4	rs10516487	102751076	2	1	G	A	E2	2518	0.2232	0.1936	0.2604	0.6798	0.06804	0.5949	0.7768	-5.672	1.411e-08	0.6015	0.0004978	0.1203
4	10	4	rs10516486	102751276	1	2	T	C	E2	2530	0.3089	0.3218	0.2866	1.2	0.06225	1.062	1.355	2.923	0.003471	0.3768	0.009559	0.1606
4	13	4	rs34029191	102752201	2	1	A	G	I3	2517	0.2275	0.1981	0.2655	0.6804	0.06759	0.596	0.7768	-5.697	1.22e-08	0.6681	0.0003785	0.2869
4	12	4	rs17031686	102752512	2	1	A	G	I3	2510	0.09885	0.1085	0.08905	1.21	0.09628	1.002	1.461	1.979	0.04787	0.3313	0.2294	0.4971
4	13	4	rs17200824	102752589	2	1	A	G	I3	2516	0.2281	0.1984	0.2664	0.6787	0.06746	0.5947	0.7747	-5.744	9.238e-09	NA	0.0003526	0.2081
4	13	4	rs4637409	102753408	2	1	A	G	I3	2527	0.2221	0.1937	0.2604	0.6771	0.06827	0.5923	0.7741	-5.711	1.121e-08	0.9953	0.0004717	NA
4	11	4	rs79725948	102753817	2	1	G	A	I3	2475	0.1685	0.1812	0.1554	1.18	0.07834	1.012	1.376	2.114	0.0345	0.4231	0.2644	0.6147
4	13	4	rs34749007	102754507	2	1	G	A	I3	2469	0.2313	0.2033	0.267	0.6977	0.06769	0.611	0.7967	-5.318	1.048e-07	0.7542	0.001526	0.334
5	14	4	rs17031689	102754967	2	1	T	G	I3	2435	0.2136	0.2239	0.1994	1.153	0.07091	1.003	1.325	2.004	0.04507	0.7107	0.2976	0.8061
5	8	4	rs5860696	102755799	1	2	CA	C	I3	2422	0.3906	0.4119	0.3643	1.222	0.05976	1.087	1.374	3.351	0.0008053	0.2566	0.01538	0.2187
5	8	4	rs4643809	102756099	1	2	C	T	I3	2409	0.3844	0.4051	0.3574	1.225	0.06034	1.088	1.379	3.361	0.0007772	0.2504	0.01534	0.2181
5	14	4	rs7438361	102756142	2	1	G	A	I3	2427	0.2143	0.2248	0.2	1.157	0.07083	1.007	1.329	2.058	0.03955	0.679	0.2656	0.7569
5	11	4	rs113265991	102757365	2	1	C	T	I3	2436	0.1588	0.1713	0.1443	1.197	0.08073	1.022	1.402	2.226	0.02598	0.332	0.2433	0.5557
	15	4	rs72923462	102758014	2	1	G	A	I3	2427	0.06767	0.07252	0.0571	1.268	0.1179	1.007	1.598	2.017	0.0437	0.2214	0.1235	0.2463
6	11	4	rs77966130	102758314	2	1	A	G	I3	2427	0.1587	0.1709	0.1442	1.195	0.08086	1.019	1.4	2.198	0.02792	0.3512	0.2458	0.5546
6	13	4	rs2080820	102758403	2	1	C	A	I3	2438	0.2243	0.1956	0.26	0.6923	0.06845	0.6054	0.7917	-5.372	7.769e-08	0.501	0.001372	0.3316
6	16	4	rs72923467	102760424	2	1	G	A	I3	2475	0.08097	0.08707	0.06921	1.278	0.1077	1.034	1.578	2.275	0.02292	0.1652	0.05127	0.1379
6	16	4	rs113156090	102763028	2	1	C	T	I3	2456	0.08	0.08608	0.06784	1.278	0.1086	1.033	1.581	2.259	0.02388	0.1673	0.05284	0.137
7	22	4	rs7686702	102770103	1	2	A	T	I3	2425	0.2966	0.3097	0.2842	1.148	0.0631	1.015	1.299	2.191	0.02848	0.2179	0.3049	0.4188
7	18	4	rs11940934	102770557	2	1	A	G	I3	2406	0.2026	0.1796	0.2325	0.7244	0.07186	0.6292	0.834	-4.487	7.239e-06	0.2613	0.2159	0.7656
7	17	4	rs13148076	102771423	1	2	T	G	I3	2469	0.4697	0.4881	0.4509	1.152	0.05724	1.03	1.289	2.469	0.01356	0.3793	0.5907	0.9599
7	22	4	rs4610336	102772299	1	2	G	A	I3	2490	0.275	0.2873	0.2636	1.142	0.0638	1.008	1.294	2.085	0.03706	0.1926	0.3188	0.373
7	20	4	rs4698971	102772861	2	1	G	C	I3	2503	0.3813	0.363	0.3999	0.8537	0.0579	0.7621	0.9563	-2.732	0.006286	0.6058	0.7476	0.7371
7	22	4	rs4607219	102773838	1	2	T	C	I3	2473	0.2475	0.2619	0.2327	1.182	0.06647	1.037	1.346	2.51	0.01206	0.06006	0.1242	0.1278
7	20	4	rs13126550	102777778	2	1	A	G	I4	2441	0.3879	0.3703	0.405	0.8609	0.05835	0.7679	0.9652	-2.567	0.01027	0.6827	0.8504	0.6629
#	21	4	rs34166099	102778580	2	1	C	A	I4	2428	0.04266	0.03643	0.05102	0.6751	0.1463	0.5069	0.8993	-2.686	0.007234	0.1872	0.9118	0.9856
7	18	4	rs4698975	102779328	2	1	G	A	I4	2424	0.2027	0.1796	0.2329	0.7229	0.07155	0.6283	0.8317	-4.535	5.757e-06	0.2165	0.211	0.7962
7	19	4	rs4426778	102780724	1	2	G	A	I4	2512	0.2772	0.2893	0.2658	1.14	0.06361	1.006	1.291	2.061	0.03932	0.2068	0.3283	0.3865
7	22	4	rs4443287	102780792	1	2	A	C	I4	2477	0.2491	0.2621	0.2349	1.169	0.06625	1.026	1.331	2.352	0.01865	0.08396	0.1733	0.1782
7	18	4	rs35201947	102781331	2	1	C	T	I4	2427	0.2026	0.1792	0.2329	0.7211	0.07154	0.6268	0.8297	-4.57	4.87e-06	0.1825	0.2023	0.8384
7	20	4	rs60448423	102781633	2	1	G	C	I4	2509	0.3834	0.3654	0.4009	0.8578	0.05774	0.766	0.9605	-2.657	0.007883	0.6651	0.7875	0.6871
7	22	4	rs4296682	102782908	1	2	T	A	I4	2505	0.2712	0.285	0.2565	1.167	0.06442	1.029	1.324	2.398	0.01648	0.1386	0.1959	0.2747
7	20	4	rs11932972	102784230	2	1	A	G	I5	2502	0.3854	0.3683	0.4017	0.8675	0.05777	0.7746	0.9715	-2.46	0.01388	0.7891	0.8952	0.5803
7	20	4	rs13101528	102786685	2	1	T	C	I5	2514	0.405	0.387	0.4266	0.8549	0.05773	0.7634	0.9573	-2.716	0.006615	0.4897	0.7093	0.8516
7	20	4	rs34814827	102787117	2	1	C	T	I5	2513	0.385	0.3661	0.4046	0.8499	0.05778	0.7589	0.9518	-2.816	0.004865	0.5125	0.7131	0.798
7	20	4	rs4698977	102787423	2	1	G	T	I5	2510	0.3849	0.3666	0.4036	0.8537	0.05784	0.7622	0.9562	-2.735	0.006241	0.5944	0.7846	0.709
7	18	4	rs13116542	102788747	2	1	A	G	I5	2430	0.2031	0.18	0.2331	0.7236	0.07146	0.6291	0.8324	-4.527	5.985e-06	0.1918	0.1854	0.8944
7	23	4	rs34208976	102790037	2	1	G	T	I5	2433	0.1276	0.1062	0.1521	0.6653	0.08647	0.5616	0.7882	-4.713	2.445e-06	0.0447	0.3502	0.8513
7	20	4	rs7662572	102791185	2	1	G	A	I5	2511	0.3831	0.366	0.3996	0.8632	0.05779	0.7708	0.9668	-2.545	0.01094	0.757	0.8966	0.5876
7	20	4	rs11933157	102792348	2	1	T	C	I6	2512	0.3836	0.366	0.4002	0.8613	0.05775	0.7692	0.9646	-2.584	0.009753	0.7317	0.8521	0.6202
7	22	4	rs6857428	102792611	1	2	T	G	I6	2520	0.2651	0.2778	0.2551	1.137	0.06465	1.001	1.29	1.979	0.04779	0.2771	0.3542	0.4514
7	20	4	rs1363067	102794164	2	1	A	G	I6	2513	0.3836	0.366	0.4002	0.8616	0.05775	0.7694	0.9649	-2.579	0.009899	0.7392	0.8592	0.6128
7	20	4	rs35860418	102795091	2	1	A	G	I6	2511	0.3835	0.366	0.4001	0.8617	0.05776	0.7695	0.965	-2.578	0.009951	0.7397	0.8535	0.6152
7	22	4	rs3974649	102797036	1	2	A	G	I6	2516	0.3278	0.3413	0.3156	1.147	0.06107	1.018	1.293	2.246	0.02469	0.2634	0.3142	0.4577
7	22	4	rs3974650	102797173	1	2	G	T	I6	2472	0.3318	0.3457	0.3187	1.153	0.06145	1.022	1.301	2.32	0.02036	0.2441	0.3021	0.4454
7	20	4	rs13142517	102797300	2	1	A	G	I6	2510	0.3833	0.366	0.3995	0.8635	0.05779	0.771	0.9671	-2.539	0.01111	0.7627	0.8925	0.5871
7	22	4	rs11097760	102797863	1	2	A	G	I6	2513	0.3278	0.3413	0.3155	1.148	0.0611	1.018	1.294	2.254	0.02422	0.258	0.3083	0.4485
7	22	4	rs13144307	102797940	1	2	G	T	I6	2509	0.2655	0.2786	0.2549	1.144	0.06476	1.007	1.298	2.073	0.03817	0.2354	0.3246	0.4115
7	22	4	rs11736568	102798192	1	2	G	A	I6	2497	0.3288	0.3423	0.3167	1.147	0.06122	1.017	1.293	2.242	0.02496	0.266	0.3179	0.4634
7	22	4	rs11097761	102798735	1	2	G	A	I6	2513	0.3278	0.3413	0.3155	1.148	0.0611	1.018	1.294	2.254	0.02422	0.258	0.3083	0.4485
7	22	4	rs13434472	102799510	1	2	C	A	I6	2514	0.3297	0.3423	0.318	1.14	0.06107	1.011	1.285	2.141	0.03227	0.2948	0.373	0.5292
7	22	4	rs6850747	102800943	1	2	A	C	I6	2516	0.265	0.2776	0.2549	1.137	0.06469	1.001	1.29	1.982	0.04748	0.2731	0.3511	0.4457
7	22	4	rs4463068	102801474	1	2	A	T	I6	2510	0.3276	0.3407	0.3153	1.145	0.06115	1.016	1.291	2.217	0.0266	0.2722	0.3272	0.4707
7	22	4	rs4698839	102801941	1	2	C	T	I6	2513	0.3282	0.3416	0.3155	1.149	0.0611	1.019	1.295	2.271	0.02316	0.2519	0.3028	0.442
7	22	4	rs9999440	102802051	1	2	C	T	I6	2511	0.3285	0.3421	0.3158	1.149	0.06112	1.019	1.295	2.271	0.02315	0.2534	0.3033	0.4439
7	20	4	rs11942437	102802286	2	1	A	G	I6	2504	0.3918	0.3735	0.4094	0.8588	0.05773	0.7669	0.9617	-2.637	0.008369	0.6368	0.7491	0.7532
7	20	4	rs6830565	102805158	2	1	G	A	I6	2504	0.3777	0.3612	0.3925	0.8705	0.05822	0.7766	0.9757	-2.383	0.01719	0.8628	0.8899	0.419
7	20	4	rs13103438	102805940	2	1	T	C	I6	2505	0.3778	0.3612	0.3926	0.8698	0.05822	0.776	0.9749	-2.396	0.01657	0.8437	0.9101	0.4363
7	20	4	rs4345184	102807050	2	1	C	T	I6	2517	0.3811	0.3633	0.3984	0.8587	0.05784	0.7667	0.9618	-2.633	0.008459	0.6654	0.8348	0.6717
7	20	4	rs4698978	102809439	2	1	G	C	I6	2517	0.3811	0.3633	0.3984	0.8587	0.05784	0.7667	0.9618	-2.633	0.008459	0.6654	0.8348	0.6717
7	20	4	rs11930376	102809755	2	1	C	A	I6	2517	0.3811	0.3633	0.3984	0.8587	0.05784	0.7667	0.9618	-2.633	0.008459	0.6654	0.8348	0.6717
7	20	4	rs11939568	102810162	2	1	A	G	I6	2504	0.3761	0.3605	0.3902	0.876	0.05827	0.7815	0.982	-2.272	0.02311	0.9142	0.7849	0.3501
#	21	4	rs114614648	102810526	2	1	C	T	I6	2429	0.04208	0.03606	0.05005	0.6819	0.1472	0.511	0.9099	-2.601	0.009282	0.222	0.7744	0.8594
7	20	4	rs111541987	102810624	2	1	G	A	I6	2510	0.3741	0.3582	0.389	0.8726	0.05833	0.7783	0.9783	-2.337	0.01946	0.8326	0.8212	0.3883
7	22	4	rs76522350	102815623	1	2	C	CT	I6	2442	0.2393	0.2517	0.2279	1.154	0.06782	1.01	1.318	2.111	0.03478	0.1629	0.2979	0.3417
7	20	4	rs11934097	102818067	2	1	G	A	I7	2507	0.385	0.3692	0.4029	0.8658	0.05818	0.7725	0.9704	-2.477	0.01324	0.7474	0.8658	0.6377
7	20	4	rs9790475	102818960	2	1	C	A	I7	2503	0.3757	0.3603	0.3895	0.8775	0.0583	0.7828	0.9837	-2.241	0.02502	0.9326	0.8052	0.3579
7	20	4	rs4698979	102819154	2	1	G	A	I7	2503	0.3757	0.3603	0.3895	0.8775	0.0583	0.7828	0.9837	-2.241	0.02502	0.9326	0.8052	0.3579
7	17	4	rs4493533	102820684	1	2	C	T	I7	2496	0.4461	0.4663	0.4251	1.179	0.05727	1.054	1.319	2.879	0.003991	0.1668	0.2746	0.4988
7	20	4	rs34321727	102821717	2	1	G	T	I7	2497	0.3741	0.3579	0.3894	0.8702	0.05841	0.7761	0.9757	-2.38	0.0173	0.825	0.9302	0.4484
7	22	4	rs7682346	102822045	2	1	A	G	I7	2506	0.2891	0.3024	0.2795	1.133	0.06328	1.001	1.282	1.972	0.04865	0.3457	0.4548	0.6109
7	22	4	rs4530633	102832259	2	1	T	A	I7	2453	0.265	0.2782	0.2533	1.146	0.06521	1.008	1.302	2.085	0.03706	0.2342	0.3447	0.4294
7	23	4	rs34612070	102832696	2	1	TC	T	I7	2429	0.1222	0.1014	0.1469	0.6586	0.08798	0.5543	0.7826	-4.746	2.072e-06	0.05303	0.5061	0.6795
8	24	4	rs4295265	102835645	2	1	C	T	I7	2444	0.1107	0.08973	0.1344	0.6206	0.09403	0.5161	0.7461	-5.074	3.888e-07	0.004966	NA	NA
8	25	4	rs3733197	102839287	2	1	G	A	E7(A353T)	2516	0.1827	0.1571	0.215	0.6762	0.07438	0.5845	0.7824	-5.26	1.441e-07	0.0089	0.2488	0.8627
#	26	4	rs13119516	102841605	2	1	G	A	I8	2505	0.02952	0.02378	0.03651	0.6088	0.1744	0.4325	0.857	-2.845	0.004444	0.1957	0.4951	0.7091
8	27	4	rs36073662	102841949	2	1	G	GA	I8	2485	0.3743	0.3584	0.3892	0.8659	0.05883	0.7716	0.9717	-2.448	0.01438	0.5725	0.8013	0.4693
9	34	4	4:102846259:C:CTTAG	102846259	1	2	C	CTTAG	I8	2496	0.2658	0.2795	0.2523	1.137	0.06487	1.001	1.291	1.978	0.04793	0.1009	0.5746	0.4768
9	31	4	rs901406	102852286	2	1	C	T	I8	2508	0.177	0.1534	0.2025	0.703	0.07588	0.6059	0.8157	-4.644	3.422e-06	0.07298	0.7794	0.3895
9	34	4	rs1809578	102852575	1	2	C	T	I8	2506	0.2648	0.2786	0.2514	1.139	0.06483	1.003	1.293	2.006	0.04486	0.09617	0.5685	0.4652
9	34	4	rs918363	102852939	1	2	T	C	I8	2506	0.2651	0.2792	0.2514	1.143	0.06484	1.006	1.298	2.058	0.03959	0.08644	0.5344	0.4365
9	28	4	rs10031172	102853602	2	1	T	G	I8	2517	0.4547	0.4695	0.4343	1.154	0.05658	1.033	1.29	2.539	0.01112	0.403	0.3777	0.7741
9	34	4	rs1421625	102853792	1	2	T	C	I8	2505	0.2647	0.2786	0.2512	1.14	0.06485	1.004	1.295	2.026	0.04273	0.09129	0.5686	0.466
9	28	4	rs17208914	102854390	2	1	A	G	I8	2529	0.4565	0.47	0.4356	1.151	0.05649	1.031	1.286	2.496	0.01257	0.4516	0.4079	0.8327
9	35	4	4:102855954:CT:AT	102855954	2	1	CT	AT	I8	2498	0.2744	0.2471	0.3049	0.7443	0.06466	0.6557	0.8448	-4.568	4.927e-06	0.01997	0.1648	0.4438
9	34	4	rs10050084	102856226	2	1	T	C	I8	2494	0.291	0.3051	0.2785	1.134	0.06303	1.002	1.283	1.999	0.04565	0.1276	0.5817	0.548
9	31	4	rs923206	102856331	1	2	C	A	I8	2507	0.1795	0.1546	0.2064	0.6929	0.07556	0.5975	0.8035	-4.855	1.205e-06	0.04871	0.4579	0.6912
9	39	4	rs28616585	102856786	2	1	G	A	I8	2487	0.1942	0.2095	0.1787	1.185	0.07199	1.029	1.365	2.358	0.01839	0.0377	0.2433	0.196
9	28	4	rs59723463	102857343	2	1	G	GAT	I8	2445	0.4205	0.4372	0.3982	1.174	0.05812	1.047	1.315	2.754	0.005886	0.2332	0.2501	0.5358
9	29	4	rs2851336	102857563	2	1	C	T	I8	2452	0.4564	0.4414	0.4702	0.8779	0.0584	0.783	0.9844	-2.23	0.02574	0.5683	0.8294	0.4819
9	28	4	rs6858108	102859835	2	1	C	T	I8	2492	0.4272	0.441	0.4078	1.142	0.05725	1.02	1.277	2.313	0.02072	0.5047	0.5271	0.912
9	31	4	rs2851333	102868793	2	1	A	G	I8	2510	0.1793	0.1545	0.206	0.6932	0.0756	0.5978	0.8039	-4.847	1.255e-06	0.04768	0.5144	0.6228
9	31	4	rs2002758	102871227	2	1	C	T	I8	2508	0.1791	0.1543	0.2058	0.6931	0.07564	0.5976	0.8038	-4.847	1.256e-06	0.04575	0.5144	0.6228
9	35	4	rs2631249	102872175	2	1	A	G	I8	2493	0.2691	0.2422	0.2995	0.7429	0.06507	0.6539	0.8439	-4.567	4.943e-06	0.01738	0.1795	0.492
9	31	4	rs2851329	102872845	2	1	T	A	I8	2512	0.1799	0.1548	0.2071	0.6937	0.07539	0.5984	0.8042	-4.85	1.234e-06	0.05365	0.4786	0.6551
9	31	4	rs145343057	102873027	2	1	C	CA	I8	2511	0.1799	0.1548	0.2072	0.6901	0.07549	0.5952	0.8002	-4.913	8.976e-07	0.04473	0.4579	0.6912
9	28	4	rs11734871	102874074	2	1	A	G	I8	2468	0.4275	0.4409	0.4085	1.14	0.05737	1.018	1.275	2.277	0.02277	0.5289	0.5027	0.8939
9	31	4	rs2851328	102874526	2	1	A	G	I8	2510	0.1796	0.1546	0.2068	0.6936	0.07544	0.5983	0.8041	-4.85	1.234e-06	0.05149	0.4786	0.6551
9	34	4	rs2851327	102874770	1	2	C	T	I8	2505	0.2926	0.3069	0.2799	1.139	0.06292	1.007	1.288	2.068	0.03866	0.1113	0.5093	0.477
9	31	4	rs2631248	102877959	2	1	T	C	I8	2510	0.1791	0.1543	0.2059	0.6957	0.07553	0.5999	0.8067	-4.804	1.551e-06	0.05596	0.5362	0.5886
9	31	4	rs2631247	102877961	2	1	C	T	I8	2509	0.1782	0.1536	0.2047	0.6974	0.07559	0.6014	0.8088	-4.767	1.868e-06	0.05663	0.5266	0.6224
#	31	4	rs150123613	102879041	2	1	G	A	I8	2424	0.01138	0.01365	0.008088	1.824	0.3051	1.003	3.317	1.97	0.04879	0.08453	0.08663	0.1101
9	31	4	rs35530134	102879214	2	1	AG	A	I8	2512	0.1788	0.1541	0.2054	0.6965	0.07553	0.6007	0.8077	-4.788	1.685e-06	0.058	0.5634	0.5661
9	32	4	rs72916176	102881821	2	1	T	G	I8	2432	0.1235	0.1335	0.1081	1.256	0.08977	1.053	1.497	2.535	0.01124	0.1063	0.07782	0.163
9	37	4	rs11344913	102881959	2	1	TA	T	I8	2489	0.1184	0.1284	0.1061	1.217	0.09078	1.018	1.454	2.162	0.03065	0.2294	0.1541	0.3316
9	34	4	rs2112139	102883425	1	2	T	C	I8	2530	0.2998	0.3138	0.2861	1.141	0.06243	1.01	1.289	2.112	0.03469	0.09451	0.4934	0.482
9	34	4	rs2851325	102885596	1	2	T	G	I8	2512	0.2933	0.3075	0.2803	1.14	0.06286	1.008	1.289	2.084	0.03719	0.1079	0.5046	0.47
9	28	4	rs4698985	102887749	2	1	T	C	I8	2437	0.404	0.4197	0.3824	1.165	0.05849	1.039	1.307	2.613	0.008988	0.305	0.3378	0.6518
9	31	4	rs2631244	102888729	2	1	C	G	I8	2510	0.1784	0.1541	0.2044	0.7006	0.07565	0.604	0.8125	-4.704	2.551e-06	0.05567	0.5588	0.6067
9	33	4	rs72929915	102890546	2	1	A	G	I8	2423	0.1616	0.1731	0.1451	1.211	0.08058	1.034	1.418	2.377	0.01747	0.05186	0.1452	0.1493
9	34	4	rs2850374	102893323	1	2	G	T	I8	2491	0.2866	0.2997	0.2747	1.137	0.0633	1.004	1.287	2.03	0.0424	0.1533	0.4635	0.4726
9	35	4	rs2850375	102893970	2	1	A	G	I8	2501	0.2691	0.2429	0.2985	0.7514	0.06495	0.6616	0.8534	-4.4	1.084e-05	0.02294	0.2195	0.5545
9	31	4	rs1352174	102894999	2	1	G	A	I8	2516	0.1796	0.1552	0.2059	0.7003	0.07535	0.6041	0.8117	-4.728	2.263e-06	0.05138	0.4607	0.721
9	34	4	rs2631242	102895397	1	2	T	C	I8	2506	0.2891	0.3027	0.2765	1.137	0.06318	1.004	1.286	2.026	0.04279	0.1485	0.5162	0.5428
9	31	4	rs1386173	102896337	2	1	G	A	I8	2515	0.179	0.1548	0.2047	0.7037	0.07547	0.6069	0.8158	-4.657	3.208e-06	0.06209	0.5612	0.5961
9	35	4	rs976654	102898570	2	1	A	C	I8	2502	0.2763	0.2478	0.3088	0.7336	0.0647	0.6462	0.8328	-4.788	1.686e-06	0.006366	0.06656	0.2016
9	34	4	rs2631274	102899325	1	2	G	T	I8	2498	0.2881	0.3022	0.2752	1.142	0.06332	1.009	1.293	2.097	0.03599	0.1278	0.4823	0.5102
9	31	4	rs1027013	102904490	2	1	G	A	I8	2526	0.17	0.1433	0.2018	0.6497	0.07755	0.5581	0.7564	-5.561	2.69e-08	0.006406	0.08916	0.6166
9	31	4	rs2851319	102910584	2	1	G	A	I8	2517	0.179	0.156	0.2033	0.7207	0.07557	0.6215	0.8357	-4.334	1.463e-05	0.1342	0.8081	0.405
9	31	4	rs1486572	102911643	2	1	C	T	I8	2510	0.1777	0.1545	0.2027	0.7153	0.07592	0.6164	0.83	-4.413	1.017e-05	0.1095	0.7081	0.476
9	35	4	rs2850377	102912159	2	1	C	T	I8	2528	0.2701	0.2453	0.2997	0.7571	0.06485	0.6667	0.8597	-4.292	1.773e-05	0.02917	0.2398	0.6039
9	36	4	rs2631271	102914396	2	1	A	G	I8	2527	0.4826	0.4593	0.4917	0.8248	0.0581	0.736	0.9243	-3.314	0.0009187	0.02386	0.2574	0.3121
9	31	4	rs1386176	102915023	2	1	T	C	I8	2504	0.1775	0.1536	0.2035	0.7051	0.07597	0.6076	0.8183	-4.599	4.238e-06	0.07711	0.5962	0.5691
9	34	4	rs2851318	102915668	1	2	A	T	I8	2446	0.325	0.34	0.3107	1.145	0.06155	1.015	1.292	2.203	0.02758	0.1447	0.5666	0.6507
9	35	4	rs2850378	102915967	2	1	T	C	I8	2499	0.2686	0.2431	0.2972	0.7605	0.06499	0.6696	0.8638	-4.212	2.531e-05	0.04798	0.3451	0.7589
9	35	4	rs138072374	102917419	2	1	C	A	I8	2492	0.2674	0.2426	0.2951	0.7665	0.06508	0.6747	0.8708	-4.086	4.388e-05	0.0582	0.3726	0.7968
9	37	4	rs6817137	102918724	2	1	G	A	I8	2496	0.1192	0.1299	0.1061	1.23	0.09073	1.03	1.469	2.281	0.02255	0.1907	0.1189	0.2665
9	36	4	rs2903274	102919138	2	1	T	C	I8	2500	0.48	0.4553	0.494	0.8204	0.05819	0.732	0.9195	-3.401	0.0006709	0.01567	0.2166	0.27
9	31	4	rs1843680	102919754	2	1	C	T	I8	2487	0.1753	0.1527	0.1994	0.7202	0.07649	0.6199	0.8367	-4.291	1.778e-05	0.1295	0.724	0.4712
9	35	4	rs2850383	102922324	2	1	A	G	I8	2496	0.2682	0.2431	0.2966	0.7632	0.06502	0.6719	0.8669	-4.157	3.223e-05	0.05403	0.3406	0.7599
9	34	4	rs2850384	102922487	1	2	A	G	I8	2485	0.2869	0.3003	0.2743	1.135	0.06352	1.002	1.285	1.994	0.04615	0.152	0.5399	0.5605
9	38	4	rs6532981	102927216	2	1	T	C	I8	2470	0.2169	0.2314	0.2005	1.185	0.07059	1.032	1.36	2.4	0.01641	0.08445	0.2277	0.2761
9	39	4	rs6532982	102927310	2	1	A	G	I8	2529	0.1763	0.1906	0.1593	1.22	0.07566	1.052	1.415	2.633	0.008472	0.05842	0.1014	0.1458
9	37	4	rs79339294	102930938	2	1	A	G	I8	2451	0.1133	0.1224	0.1012	1.208	0.09333	1.006	1.451	2.025	0.04282	0.2699	0.1782	0.3752
10	40	4	rs1486571	102938040	1	2	A	T	I8	2415	0.1934	0.1725	0.2168	0.7597	0.07658	0.6538	0.8827	-3.589	0.0003323	0.04791	0.6133	0.6797
10	39	4	rs6853274	102941663	2	1	C	A	I8	2480	0.177	0.189	0.1604	1.194	0.07676	1.027	1.387	2.305	0.02118	0.08144	0.1103	0.1719
10	41	4	rs11412036	102942316	1	2	G	GA	I8	2419	0.07628	0.06259	0.09167	0.6614	0.111	0.532	0.8222	-3.723	0.0001966	0.03862	0.1018	0.2917
10	42	4	rs2631262	102943144	1	2	C	T	I9	2472	0.1406	0.1193	0.1641	0.6967	0.08498	0.5898	0.823	-4.252	2.116e-05	0.01927	0.4676	0.6836
10	42	4	rs2850390	102943996	1	2	A	C	I9	2529	0.1462	0.1247	0.1693	0.7007	0.08247	0.5961	0.8237	-4.312	1.615e-05	0.01845	0.3706	0.6486
10	39	4	rs116421467	102945973	2	1	G	A	I9	2463	0.1756	0.1874	0.1594	1.185	0.07709	1.019	1.378	2.201	0.02775	0.1	0.1252	0.1923
#	45	4	rs141805712	102947752	2	1	G	A	I10	2512	0.01346	0.01137	0.01814	0.6113	0.2455	0.3779	0.989	-2.005	0.04497	0.02906	NA	0.9968
#	43	4	rs2631268	102948730	2	1	G	T	I10	2530	0.303	0.3151	0.2852	1.147	0.06204	1.015	1.295	2.206	0.02739	0.05625	0.3784	0.3919
11	44	4	rs3133078	102952819	1	2	C	A	I11	2440	0.1673	0.1467	0.189	0.7383	0.07953	0.6317	0.8628	-3.815	0.000136	0.04671	0.5236	0.7025
11	44	4	rs1906081	102953883	1	2	T	C	I11	2433	0.1874	0.1704	0.2039	0.8097	0.07554	0.6983	0.9389	-2.794	0.005207	0.2609	0.8577	0.607
#	45	4	4:102955199:T:C	102955199	2	1	T	C	I11	2505	0.0135	0.01139	0.01822	0.6097	0.2455	0.3769	0.9865	-2.016	0.04385	0.02856	NA	NA
#	45	4	rs149302668	102955310	2	1	G	A	I11	2507	0.01348	0.01139	0.01819	0.6105	0.2455	0.3773	0.9876	-2.011	0.04436	0.02905	NA	0.9968
11	44	4	rs1872702	102957630	1	2	C	G	I11	2443	0.1906	0.1735	0.2079	0.8039	0.07513	0.6938	0.9314	-2.906	0.003662	0.1836	0.9837	0.8245
#	45	4	rs149827737	102957647	2	1	C	T	I11	2507	0.01348	0.01139	0.01819	0.6105	0.2455	0.3773	0.9876	-2.011	0.04436	0.02905	NA	0.9968
#	45	4	rs151222186	102959202	2	1	C	T	I11	2497	0.01353	0.01143	0.01826	0.6117	0.2455	0.3781	0.9897	-2.002	0.04526	0.02954	NA	NA
#	45	4	rs141602151	102961415	2	1	T	A	I11	2493	0.01355	0.01146	0.01828	0.6129	0.2455	0.3789	0.9916	-1.994	0.04611	0.03004	NA	NA
11	47	4	rs34448604	102965387	1	2	G	A	I12	2424	0.3988	0.3773	0.4276	0.8267	0.05881	0.7367	0.9277	-3.236	0.001214	0.08697	0.3085	0.6222
#	48	4	rs11097767	102966419	1	2	G	A	I12	2419	0.234	0.2127	0.2597	0.7829	0.06843	0.6847	0.8953	-3.576	0.0003488	0.07422	0.2616	0.5348
12	46	4	rs9683578	102967136	1	2	T	C	I12	2410	0.2563	0.2394	0.276	0.8377	0.06696	0.7347	0.9552	-2.645	0.008176	0.1624	0.516	0.4281
12	44	4	rs2510445	102967631	1	2	A	C	I12	2473	0.1683	0.1484	0.1888	0.7513	0.07867	0.644	0.8766	-3.635	0.0002784	0.05539	0.536	0.7597
12	44	4	rs2850395	102968082	1	2	C	T	I12	2530	0.1989	0.1812	0.2199	0.7917	0.07285	0.6864	0.9132	-3.206	0.001348	0.1083	0.7198	0.9146
12	46	4	rs2850396	102968448	1	2	T	C	I12	2410	0.2987	0.2827	0.3192	0.8493	0.06363	0.7497	0.9621	-2.567	0.01026	0.3383	0.7166	0.4067
#	45	4	rs115989222	102968533	2	1	C	T	I12	2485	0.01359	0.01149	0.01834	0.6123	0.2455	0.3785	0.9907	-1.998	0.0457	0.02977	NA	NA
12	46	4	rs11326096	102968589	1	2	CT	C	I12	2436	0.3067	0.2886	0.3298	0.8334	0.06271	0.737	0.9423	-2.907	0.00365	0.1923	0.9052	0.7559
#	45	4	rs147997908	102970177	2	1	A	G	I12	2482	0.01361	0.01149	0.01838	0.6122	0.2455	0.3784	0.9904	-1.999	0.04559	0.02966	NA	NA
12	47	4	rs2658534	102970332	1	2	G	A	I12	2528	0.3922	0.3706	0.4227	0.8165	0.05807	0.7286	0.9149	-3.492	0.0004803	0.06031	0.2069	0.513
13	48	4	rs2850397	102970744	1	2	G	T	I12	2409	0.2362	0.2135	0.2629	0.7759	0.06843	0.6785	0.8873	-3.707	0.0002095	0.05738	0.1888	0.4159
13	47	4	rs2658535	102971016	1	2	G	A	I12	2454	0.3901	0.3674	0.4214	0.8118	0.05863	0.7237	0.9107	-3.555	0.0003778	0.06296	0.2042	0.5254
13	44	4	rs35806336	102971979	1	2	C	CAT	I12	2425	0.1591	0.1412	0.1775	0.7743	0.08027	0.6616	0.9062	-3.187	0.001436	0.2271	0.851	0.5525
#	49	4	rs116552800	102974226	2	1	A	G	I12	2410	0.03858	0.04377	0.03179	1.384	0.1573	1.017	1.884	2.067	0.03878	0.1229	0.1372	0.2452
14	50	4	rs5860712	102982913	1	2	GT	G	I13	2480	0.3732	0.3577	0.39	0.8835	0.05969	0.786	0.9932	-2.074	0.03807	0.2588	0.823	0.699
14	50	4	rs1395306	102985850	1	2	C	T	I14	2507	0.3856	0.3695	0.402	0.8855	0.05911	0.7886	0.9943	-2.057	0.03967	0.2616	0.9183	0.7942
14	50	4	rs11729100	102987238	1	2	C	A	I14	2496	0.3727	0.3572	0.3894	0.8855	0.05949	0.7881	0.995	-2.044	0.04099	0.2845	0.8041	0.6828
14	50	4	rs4698987	102988188	1	2	C	A	I14	2525	0.385	0.37	0.4014	0.8869	0.059	0.7901	0.9956	-2.034	0.04194	0.2899	0.8873	0.7472
14	50	4	rs2129292	102991139	1	2	C	G	I14	2418	0.3598	0.34	0.3802	0.8531	0.06083	0.7572	0.9611	-2.612	0.009001	0.1025	0.7414	0.8519

## Sheet: Hoja3
rs10031210
rs7690997	102715549	G	C
rs7691030	102715698	C	T
rs77613358	102715803	C	T
rs34800142	102715804	A	G
rs80241059	102715805	G	A
rs4522865	102715888	G	A
rs5860693	102716218	AT	A
rs10605944	102716514	CTG	C
rs34261083	102717797	C	T
rs67800004	102717916	A	T
rs17031641	102718100	T	C
rs4398527	102718240	T	C
rs4496585	102718286	A	G
rs11935577	102718619	C	A
rs11944577	102718658	A	G
rs11944613
rs13117264	102719650	T	G
rs13141934	102719713	G	A
rs36128945	102719913	A	C
rs80136231	102720234	A	G
rs138641783	102720295	G	A
rs35979946	102720551	A	G
rs11938185	102720906	C	T
rs11938245	102721078	C	T
rs67330256	102721281	T	C
rs10446706	102721732	G	A
rs17266357	102721809	T	C
rs10446707	102722017	C	T
rs34499378	102722182	G	A
rs4699259	102722393	C	A
rs35838403	102722868	C	T
rs17200433	102722913	A	G
rs13146194
rs10446708	102723740	T	C
rs10446682	102723839	G	A
rs11929782	102724542	T	C
rs35748951	102724882	C	T
rs74747167	102725191	TA	T
rs4699260	102725298	C	T
rs75088535	102725320	A	C
rs199923899	102725323	A	ACACT
rs4699261	102725474	G	A
rs4698969	102725955	C	T
rs4699262
rs17266552	102726519	G	A
rs35194352	102726594	T	C
rs35416717	102726657	C	A
rs145580853	102727513	T	TA
rs11940244	102727575	G	T
rs11940179	102727577	C	T
rs11931087	102727619	A	G
rs35828857	102729253	A	AT
rs66638185	102729417	T	C
rs34851381	102729463	T	C
rs35446399	102729766	G	A
rs13124747	102729954	A	G
rs13152198	102730070	T	C
rs13131198	102730555	A	G
rs13136796	102736743	A	T
rs66976837	102736943	CTTGTT	C
rs112158859	102736961	G	A
rs10028805
rs4615176	102737936	C	G
rs4411998	102738147	T	C
rs2052445	102738722	A	G
rs5860695	102738856	TA	T
rs35388091	102739452	C	T
rs1421627
rs13106926	102739791	A	G
rs13107572	102739928	C	A
rs13107612	102739980	C	T
rs71597109	102741002	C	T
rs114752057	102742258	C	T
rs13135381	102743353	A	G
rs13136219	102743687	C	T
rs55768089	102743698	T	A
rs13112246	102743811	T	C
rs13137133	102744092	C	T
rs200458128	102744253	AT	A
rs75444552	102744289	A	G
rs1125271	102745985	C	T
rs74813713	102746340	C	A
rs4276281
rs7698632	102747265	G	C
rs76378922	102747322	C	G
rs12163856	102747927	A	G
rs56857058	102749300	A	AT
rs144220121	102750582	G	GT
rs11938136
rs17266594
rs10516487	102751076	G	A
rs10516486
rs34029191	102752201	A	G
rs17031686	102752512	A	G
rs17200824	102752589	A	G
rs4637409
rs79725948	102753817	G	A
rs34749007	102754507	G	A
rs17031689	102754967	T	G
rs5860696	102755799	CA	C
rs4643809	102756099	C	T
rs7438361	102756142	G	A
rs113265991	102757365	C	T
rs72923462	102758014	G	A
rs77966130	102758314	A	G
rs2080820	102758403	C	A
rs72923467	102760424	G	A
rs113156090	102763028	C	T
rs7686702	102770103	A	T
rs11940934	102770557	A	G
rs13148076	102771423	T	G
rs4610336	102772299	G	A
rs4698971	102772861	G	C
rs4607219	102773838	T	C
rs13126550	102777778	A	G
rs34166099	102778580	C	A
rs4698975	102779328	G	A
rs4426778	102780724	G	A
rs4443287	102780792	A	C
rs35201947	102781331	C	T
rs60448423	102781633	G	C
rs4296682	102782908	T	A
rs11932972	102784230	A	G
rs13101528
rs34814827	102787117	C	T
rs4698977	102787423	G	T
rs13116542	102788747	A	G
rs34208976	102790037	G	T
rs7662572	102791185	G	A
rs11933157	102792348	T	C
rs6857428	102792611	T	G
rs1363067	102794164	A	G
rs35860418	102795091	A	G
rs3974649	102797036	A	G
rs3974650	102797173	G	T
rs13142517	102797300	A	G
rs11097760	102797863	A	G
rs13144307	102797940	G	T
rs11736568	102798192	G	A
rs11097761	102798735	G	A
rs13434472	102799510	C	A
rs6850747	102800943	A	C
rs4463068	102801474	A	T
rs4698839	102801941	C	T
rs9999440	102802051	C	T
rs11942437	102802286	A	G
rs6830565	102805158	G	A
rs13103438	102805940	T	C
rs4345184	102807050	C	T
rs4698978	102809439	G	C
rs11930376	102809755	C	A
rs11939568	102810162	A	G
rs114614648	102810526	C	T
rs111541987	102810624	G	A
rs76522350	102815623	C	CT
rs11934097
rs9790475	102818960	C	A
rs4698979	102819154	G	A
rs4493533	102820684	C	T
rs34321727	102821717	G	T
rs7682346	102822045	A	G
rs4530633	102832259	T	A
rs34612070	102832696	TC	T
rs4295265	102835645	C	T
rs3733197
rs13119516
rs36073662	102841949	G	GA
4	102846259	C	CTTAG
rs901406	102852286	C	T
rs1809578	102852575	C	T
rs918363	102852939	T	C
rs10031172	102853602	T	G
rs1421625	102853792	T	C
rs17208914
4	102855954	CT	AT
rs10050084	102856226	T	C
rs923206	102856331	C	A
rs28616585	102856786	G	A
rs59723463	102857343	G	GAT
rs2851336	102857563	C	T
rs6858108	102859835	C	T
rs2851333	102868793	A	G
rs2002758	102871227	C	T
rs2631249	102872175	A	G
rs2851329	102872845	T	A
rs145343057	102873027	C	CA
rs11734871	102874074	A	G
rs2851328	102874526	A	G
rs2851327	102874770	C	T
rs2631248	102877959	T	C
rs2631247	102877961	C	T
rs150123613	102879041	G	A
rs35530134	102879214	AG	A
rs72916176	102881821	T	G
rs11344913	102881959	TA	T
rs2112139
rs2851325	102885596	T	G
rs4698985	102887749	T	C
rs2631244	102888729	C	G
rs72929915	102890546	A	G
rs2850374
rs2850375	102893970	A	G
rs1352174	102894999	G	A
rs2631242	102895397	T	C
rs1386173	102896337	G	A
rs976654	102898570	A	C
rs2631274	102899325	G	T
rs1027013
rs2851319	102910584	G	A
rs1486572	102911643	C	T
rs2850377
rs2631271
rs1386176	102915023	T	C
rs2851318	102915668	A	T
rs2850378	102915967	T	C
rs138072374	102917419	C	A
rs6817137	102918724	G	A
rs2903274	102919138	T	C
rs1843680	102919754	C	T
rs2850383	102922324	A	G
rs2850384	102922487	A	G
rs6532981	102927216	T	C
rs6532982
rs79339294	102930938	A	G
rs1486571	102938040	A	T
rs6853274	102941663	C	A
rs11412036	102942316	G	GA
rs2631262	102943144	C	T
rs2850390
rs116421467	102945973	G	A
rs141805712	102947752	G	A
rs2631268
rs3133078	102952819	C	A
rs1906081	102953883	T	C
4	102955199	T	C
rs149302668	102955310	G	A
rs1872702	102957630	C	G
rs149827737	102957647	C	T
rs151222186	102959202	C	T
rs141602151	102961415	T	A
rs34448604	102965387	G	A
rs11097767	102966419	G	A
rs9683578	102967136	T	C
rs2510445	102967631	A	C
rs2850395
rs2850396	102968448	T	C
rs115989222	102968533	C	T
rs11326096	102968589	CT	C
rs147997908	102970177	A	G
rs2658534
rs2850397	102970744	G	T
rs2658535	102971016	G	A
rs35806336	102971979	C	CAT
rs116552800	102974226	A	G
rs5860712	102982913	GT	G
rs1395306	102985850	C	T
rs11729100	102987238	C	A
rs4698987
rs2129292	102991139	C	G
