# Supplementary material for: Trans-Ethnic Mapping of BANK1 Identifies Two Independent SLE-Risk Linkage Groups Enriched for Co-Transcriptional Splicing Marks
Source: Int J Mol Sci. 2018 Aug 8;19(8):2331. doi: 10.3390/ijms19082331 (PMC6121630; doi:10.3390/ijms19082331)
Supplement: Supplementary file 1 [file ijms-19-02331-s001.zip › SuppTableS2.xlsx]

## Sheet: EURandAFAandMETA_166mks
						EUR													AFA													META
CHR.x	MKID	BP.x	POS	A1	A2	A1	A2	LINK_GROUP	NMISS.x	F	FCAS	FCTR	OR	SE	L95	U95	STAT	P	A1	A2	LINK_GROUP	NMISS.y	F	FCAS	FCTR	OR	SE	L95	U95	STAT	P	OR_EUR	OR_AFA	OR_FEM	L95_FEM	U95_FEM	Zscore	P.value	HetPVal
4	rs10031210	102714886	I1	A	G	1	2	1	8272	0.4105	0.3853	0.4367	0.8377	0.03276	0.7856	0.8933	-5.404	6.51e-08	1	2	1	2529	0.2233	0.201	0.2479	0.7563	0.06881	0.6609	0.8655	-4.059	4.92e-05	0.8377	0.7563	0.822	0.7757	0.8711	6.694	2.18e-11	0.3485
4	rs7690997	102715549	I1	G	C	1	2	1	8138	0.4167	0.3904	0.4442	0.8305	0.03301	0.7785	0.886	-5.625	1.85e-08	1	2	1	2471	0.2235	0.203	0.2467	0.7753	0.06936	0.6768	0.8882	-3.669	0.000243	0.8305	0.7753	0.82	0.7735	0.8693	6.698	2.11e-11	0.6178
4	rs7691030	102715698	I1	C	T	1	2	1	8144	0.4172	0.3908	0.4446	0.8304	0.03298	0.7784	0.8858	-5.636	1.74e-08	1	2	1	2466	0.2401	0.22	0.2631	0.7919	0.06691	0.6945	0.9028	-3.488	0.0004867	0.8304	0.7919	0.8227	0.7764	0.8718	6.619	3.61e-11	0.7348
4	rs77613358	102715803	I1	C	T	1	2	1	8145	0.4172	0.3908	0.4446	0.8305	0.03298	0.7785	0.8859	-5.633	1.77e-08	1	2	1	2468	0.2405	0.2207	0.2631	0.7953	0.06681	0.6977	0.9066	-3.428	0.0006085	0.8305	0.7953	0.8235	0.7771	0.8726	6.588	4.46e-11	0.7745
4	rs34800142	102715804	I1	A	G	1	2	1	8146	0.4172	0.3908	0.4447	0.8304	0.03298	0.7784	0.8859	-5.635	1.75e-08	1	2	1	2468	0.2405	0.2207	0.2631	0.7953	0.06681	0.6977	0.9066	-3.428	0.0006085	0.8304	0.7953	0.8234	0.777	0.8725	6.59	4.41e-11	0.7751
4	rs80241059	102715805	I1	G	A	1	2	1	8145	0.4172	0.3908	0.4446	0.8305	0.03298	0.7785	0.8859	-5.633	1.77e-08	1	2	1	2468	0.2405	0.2207	0.2631	0.7953	0.06681	0.6977	0.9066	-3.428	0.0006085	0.8305	0.7953	0.8235	0.7771	0.8726	6.588	4.46e-11	0.7745
4	rs4522865	102715888	I1	G	A	1	2	1	8147	0.4172	0.3908	0.4447	0.8305	0.03298	0.7785	0.8859	-5.632	1.78e-08	1	2	1	2468	0.2405	0.2207	0.2631	0.7953	0.06681	0.6977	0.9066	-3.428	0.0006085	0.8305	0.7953	0.8235	0.7771	0.8726	6.587	4.49e-11	0.7739
4	rs5860693	102716218	I1	AT	A	1	2	1	8144	0.4171	0.3906	0.4447	0.8294	0.03299	0.7774	0.8848	-5.671	1.42e-08	1	2	1	2458	0.2408	0.2205	0.2641	0.7893	0.06692	0.6922	0.8999	-3.537	0.0004053	0.8294	0.7893	0.8214	0.7751	0.8704	6.673	2.5e-11	0.7121
4	rs10605944	102716514	I1	CTG	C	1	2	1	8146	0.4173	0.3909	0.4446	0.8311	0.03298	0.7791	0.8866	-5.61	2.02e-08	1	2	1	2470	0.2401	0.2207	0.2621	0.7997	0.0668	0.7016	0.9116	-3.346	0.0008189	0.8311	0.7997	0.8249	0.7784	0.8741	6.529	6.64e-11	0.8219
4	rs34261083	102717797	I1	C	T	2	1	3	8080	0.2986	0.2771	0.3211	0.854	0.03604	0.7958	0.9165	-4.379	1.19e-05	2	1	2	2486	0.1656	0.1432	0.1904	0.7077	0.07748	0.608	0.8238	-4.462	8.11e-06	0.854	0.7077	0.8259	0.7747	0.8805	-5.994	2.05e-09	0.07542
4	rs67800004	102717916	I1	A	T	2	1	3	8219	0.3059	0.2834	0.3293	0.8497	0.03534	0.7928	0.9106	-4.608	4.06e-06	2	1	2	2495	0.1647	0.1418	0.1921	0.6974	0.07707	0.5996	0.8111	-4.676	2.93e-06	0.8497	0.6974	0.821	0.7709	0.8744	-6.293	3.12e-10	0.06129
4	rs17031641	102718100	I1	T	C	2	1	3	8236	0.3066	0.2843	0.3298	0.8512	0.0353	0.7943	0.9122	-4.563	5.04e-06	2	1	2	2481	0.187	0.1653	0.2113	0.7402	0.07282	0.6418	0.8538	-4.131	3.61e-05	0.8512	0.7402	0.8289	0.7789	0.8821	-5.988	2.13e-09	0.1539
4	rs4398527	102718240	I1	T	C	2	1	3	8243	0.3067	0.2845	0.3299	0.8519	0.03529	0.795	0.9129	-4.541	5.6e-06	2	1	2	2498	0.1864	0.1645	0.2109	0.7376	0.07269	0.6396	0.8505	-4.187	2.82e-05	0.8519	0.7376	0.8288	0.7788	0.882	-5.997	2e-09	0.1393
4	rs4496585	102718286	I1	A	G	2	1	3	8245	0.3068	0.2846	0.3299	0.8517	0.03529	0.7948	0.9127	-4.548	5.42e-06	2	1	2	2502	0.1892	0.1659	0.2159	0.7241	0.07214	0.6286	0.8341	-4.475	7.65e-06	0.8517	0.7241	0.8254	0.7757	0.8783	-6.143	8.12e-10	0.08452
4	rs11935577	102718619	I1	C	A	2	1	3	8247	0.3068	0.2846	0.33	0.8515	0.03528	0.7946	0.9125	-4.557	5.2e-06	2	1	2	2496	0.2182	0.1937	0.2474	0.7334	0.06871	0.641	0.8391	-4.514	6.37e-06	0.8515	0.7334	0.8254	0.7762	0.8778	-6.168	6.92e-10	0.07867
4	rs11944577	102718658	I1	A	G	2	1	3	8246	0.3068	0.2846	0.3298	0.8523	0.03529	0.7954	0.9134	-4.527	5.97e-06	2	1	2	2503	0.1891	0.1659	0.2157	0.7252	0.07213	0.6296	0.8353	-4.454	8.41e-06	0.8523	0.7252	0.8261	0.7763	0.8791	-6.115	9.66e-10	0.08602
4	rs11944613	102718795	I1	A	G	2	1	3	8274	0.3079	0.285	0.3316	0.8454	0.03519	0.789	0.9057	-4.773	1.81e-06	2	1	2	2522	0.2195	0.1959	0.2477	0.7434	0.06814	0.6505	0.8497	-4.351	1.36e-05	0.8454	0.7434	0.8228	0.7739	0.8748	-6.282	3.35e-10	0.1333
4	rs13117264	102719650	I1	T	G	2	1	3	8232	0.305	0.283	0.3279	0.8531	0.03528	0.7961	0.9142	-4.503	6.69e-06	2	1	2	2502	0.2159	0.1911	0.2453	0.7323	0.06877	0.6399	0.8379	-4.531	5.86e-06	0.8531	0.7323	0.8264	0.7771	0.8788	-6.131	8.71e-10	0.0728
4	rs13141934	102719713	I1	G	A	2	1	3	8231	0.305	0.283	0.3278	0.8535	0.03529	0.7965	0.9146	-4.488	7.19e-06	2	1	2	2512	0.1702	0.1449	0.1992	0.6805	0.07603	0.5863	0.7899	-5.062	4.15e-07	0.8535	0.6805	0.8199	0.77	0.873	-6.376	1.82e-10	0.02378
4	rs36128945	102719913	I1	A	C	2	1	3	8229	0.3051	0.2831	0.3279	0.8541	0.0353	0.797	0.9153	-4.468	7.88e-06	2	1	2	2507	0.1878	0.164	0.2151	0.7182	0.07225	0.6234	0.8275	-4.581	4.63e-06	0.8541	0.7182	0.826	0.7762	0.879	-6.126	9.03e-10	0.06413
4	rs80136231	102720234	I1	A	G	2	1	3	8226	0.3049	0.2829	0.3277	0.8537	0.0353	0.7967	0.9149	-4.48	7.47e-06	2	1	2	2508	0.1858	0.1616	0.214	0.7101	0.07255	0.616	0.8187	-4.718	2.38e-06	0.8537	0.7101	0.8241	0.7744	0.877	-6.202	5.56e-10	0.04943
4	rs138641783	102720295	I1	G	A	2	1	3	8212	0.304	0.2819	0.3269	0.8535	0.03532	0.7964	0.9147	-4.484	7.33e-06	2	1	3	2524	0.1366	0.1141	0.1634	0.6573	0.08342	0.5581	0.774	-5.031	4.89e-07	0.8535	0.6573	0.8203	0.7696	0.8743	-6.361	2.01e-10	0.02604
4	rs35979946	102720551	I1	A	G	2	1	3	8218	0.3037	0.2814	0.3268	0.8502	0.03539	0.7932	0.9113	-4.585	4.54e-06	2	1	2	2489	0.2148	0.1916	0.2434	0.744	0.0689	0.65	0.8516	-4.292	1.77e-05	0.8502	0.744	0.8268	0.7773	0.8794	-6.086	1.16e-09	0.1212
4	rs11938185	102720906	I1	C	T	2	1	3	8227	0.3048	0.2829	0.3276	0.8544	0.03529	0.7973	0.9156	-4.457	8.3e-06	2	1	2	2507	0.1857	0.1616	0.2138	0.7115	0.07257	0.6171	0.8202	-4.691	2.72e-06	0.8544	0.7115	0.825	0.7752	0.8779	-6.169	6.86e-10	0.05086
4	rs11938245	102721078	I1	C	T	2	1	3	8227	0.3048	0.2829	0.3276	0.8544	0.03529	0.7973	0.9156	-4.457	8.3e-06	2	1	2	2507	0.1857	0.1616	0.2138	0.7115	0.07257	0.6171	0.8202	-4.691	2.72e-06	0.8544	0.7115	0.825	0.7752	0.8779	-6.169	6.86e-10	0.05086
4	rs67330256	102721281	I1	T	C	2	1	3	8240	0.3031	0.2815	0.3255	0.8559	0.03528	0.7988	0.9172	-4.409	1.04e-05	2	1	2	2505	0.1846	0.1599	0.2132	0.7047	0.07276	0.611	0.8127	-4.81	1.51e-06	0.8559	0.7047	0.8248	0.775	0.8777	-6.183	6.28e-10	0.03721
4	rs10446706	102721732	I1	G	A	2	1	3	8229	0.3026	0.2808	0.3252	0.8546	0.03531	0.7975	0.9159	-4.449	8.63e-06	2	1	2	2502	0.18	0.1556	0.21	0.6978	0.07345	0.6042	0.8058	-4.899	9.62e-07	0.8546	0.6978	0.8227	0.773	0.8756	-6.262	3.81e-10	0.03219
4	rs17266357	102721809	I1	T	C	2	1	3	8235	0.303	0.2814	0.3255	0.8559	0.03527	0.7987	0.9172	-4.412	1.03e-05	2	1	2	2498	0.2147	0.1892	0.2446	0.7266	0.06893	0.6348	0.8317	-4.633	3.61e-06	0.8559	0.7266	0.8273	0.7779	0.8798	-6.098	1.07e-09	0.05361
4	rs10446707	102722017	I1	C	T	2	1	3	8235	0.303	0.2814	0.3254	0.8561	0.03528	0.7989	0.9174	-4.402	1.07e-05	2	1	2	2503	0.1845	0.1595	0.2132	0.7031	0.07281	0.6096	0.8109	-4.839	1.31e-06	0.8561	0.7031	0.8246	0.7749	0.8775	-6.191	5.97e-10	0.03473
4	rs34499378	102722182	I1	G	A	2	1	3	8233	0.3029	0.2812	0.3254	0.8557	0.03528	0.7986	0.917	-4.415	1.01e-05	2	1	2	2503	0.1843	0.1595	0.2132	0.7031	0.07281	0.6096	0.8109	-4.839	1.31e-06	0.8557	0.7031	0.8243	0.7746	0.8772	-6.202	5.56e-10	0.03528
4	rs4699259	102722393	I1	C	A	2	1	3	8229	0.3005	0.2786	0.3232	0.8526	0.03536	0.7955	0.9138	-4.508	6.53e-06	2	1	3	2525	0.1349	0.1121	0.1619	0.6502	0.08409	0.5514	0.7667	-5.12	3.06e-07	0.8526	0.6502	0.8186	0.7679	0.8726	-6.425	1.32e-10	0.0218
4	rs35838403	102722868	I1	C	T	2	1	3	8227	0.3007	0.279	0.3232	0.854	0.03536	0.7968	0.9153	-4.464	8.04e-06	2	1	2	2500	0.1792	0.155	0.2088	0.699	0.07369	0.605	0.8076	-4.859	1.18e-06	0.854	0.699	0.8226	0.7728	0.8756	-6.255	3.97e-10	0.03571
4	rs17200433	102722913	I1	A	G	2	1	3	8232	0.3011	0.2795	0.3235	0.8552	0.03534	0.798	0.9165	-4.427	9.56e-06	2	1	2	2504	0.1841	0.1592	0.2126	0.7033	0.07299	0.6095	0.8114	-4.822	1.42e-06	0.8552	0.7033	0.824	0.7742	0.877	-6.205	5.46e-10	0.0371
4	rs13146194	102723640	I1	T	C	2	1	3	8275	0.3037	0.2819	0.3263	0.8549	0.03526	0.7979	0.9161	-4.444	8.83e-06	2	1	3	2528	0.1353	0.1131	0.1638	0.6479	0.0836	0.55	0.7633	-5.191	2.09e-07	0.8549	0.6479	0.8198	0.7692	0.8737	-6.401	1.55e-10	0.01668
4	rs10446708	102723740	I1	T	C	2	1	3	8238	0.303	0.2814	0.3255	0.856	0.03528	0.7988	0.9173	-4.408	1.05e-05	2	1	2	2503	0.1842	0.1593	0.2135	0.7009	0.07282	0.6077	0.8085	-4.88	1.06e-06	0.856	0.7009	0.8241	0.7744	0.877	-6.215	5.13e-10	0.03182
4	rs10446682	102723839	I1	G	A	2	1	3	8237	0.3012	0.2796	0.3236	0.8549	0.03533	0.7977	0.9162	-4.436	9.17e-06	2	1	2	2504	0.1836	0.1588	0.2126	0.7015	0.07301	0.608	0.8094	-4.856	1.2e-06	0.8549	0.7015	0.8234	0.7736	0.8764	-6.229	4.69e-10	0.03483
4	rs11929782	102724542	I1	T	C	2	1	3	8234	0.3028	0.281	0.3255	0.8541	0.0353	0.797	0.9153	-4.466	7.96e-06	2	1	2	2502	0.1836	0.158	0.2135	0.6938	0.07307	0.6012	0.8006	-5.003	5.64e-07	0.8541	0.6938	0.8212	0.7716	0.874	-6.327	2.51e-10	0.02605
4	rs35748951	102724882	I1	C	T	2	1	3	8228	0.3027	0.2807	0.3255	0.8532	0.03531	0.7962	0.9144	-4.495	6.95e-06	2	1	2	2491	0.2133	0.1877	0.2439	0.7221	0.06921	0.6305	0.8271	-4.704	2.55e-06	0.8532	0.7221	0.8243	0.775	0.8767	-6.206	5.43e-10	0.05065
4	rs74747167	102725192	I1	TA	T	2	1	3	8228	0.3026	0.2806	0.3254	0.853	0.03532	0.796	0.9142	-4.5	6.79e-06	2	1	2	2497	0.1835	0.158	0.2134	0.6935	0.07313	0.6009	0.8004	-5.005	5.59e-07	0.853	0.6935	0.8202	0.7706	0.873	-6.357	2.06e-10	0.02695
4	rs4699260	102725298	I1	C	T	2	1	3	8238	0.3024	0.2805	0.3251	0.8538	0.03531	0.7967	0.915	-4.475	7.63e-06	2	1	3	2524	0.135	0.111	0.1634	0.6341	0.08419	0.5376	0.7478	-5.412	6.25e-08	0.8538	0.6341	0.8166	0.7661	0.8704	-6.536	6.31e-11	0.01025
4	rs75088535	102725320	I1	A	C	2	1	3	8225	0.3026	0.2807	0.3254	0.8535	0.03531	0.7965	0.9147	-4.485	7.3e-06	2	1	2	2481	0.2081	0.1819	0.2392	0.7124	0.07023	0.6208	0.8175	-4.829	1.37e-06	0.8535	0.7124	0.8229	0.7736	0.8754	-6.256	3.96e-10	0.03808
4	rs199923899	102725323	I1	A	ACACT	2	1	3	8225	0.3026	0.2807	0.3254	0.8535	0.03531	0.7965	0.9147	-4.485	7.3e-06	2	1	2	2481	0.2081	0.1819	0.2392	0.7124	0.07023	0.6208	0.8175	-4.829	1.37e-06	0.8535	0.7124	0.8229	0.7736	0.8754	-6.256	3.96e-10	0.03808
4	rs4699261	102725474	I1	G	A	2	1	3	8228	0.3026	0.2808	0.3253	0.8541	0.03532	0.797	0.9153	-4.465	8.02e-06	2	1	2	2494	0.1832	0.1575	0.2132	0.6923	0.07318	0.5998	0.7991	-5.024	5.05e-07	0.8541	0.6923	0.8209	0.7713	0.8737	-6.334	2.38e-10	0.02457
4	rs4698969	102725955	I1	C	T	2	1	3	8234	0.3009	0.2791	0.3235	0.8533	0.03537	0.7962	0.9146	-4.485	7.29e-06	2	1	2	2496	0.1829	0.1572	0.2128	0.6914	0.07335	0.5988	0.7983	-5.031	4.88e-07	0.8533	0.6914	0.8201	0.7705	0.8729	-6.355	2.08e-10	0.02483
4	rs4699262	102726005	I1	G	A	2	1	3	8220	0.2988	0.2753	0.323	0.8396	0.03563	0.783	0.9003	-4.907	9.23e-07	2	1	3	2520	0.1316	0.109	0.1613	0.6232	0.08549	0.5271	0.7369	-5.531	3.19e-08	0.8396	0.6232	0.8034	0.7532	0.8569	-6.972	3.12e-12	0.01384
4	rs17266552	102726519	I1	G	A	2	1	3	8181	0.299	0.2768	0.3219	0.8517	0.03544	0.7945	0.9129	-4.531	5.88e-06	2	1	3	2523	0.1343	0.1106	0.1622	0.6367	0.08455	0.5395	0.7515	-5.339	9.33e-08	0.8517	0.6367	0.8155	0.7649	0.8695	-6.553	5.64e-11	0.01358
4	rs35194352	102726594	I1	T	C	2	1	3	8166	0.3009	0.2786	0.3241	0.8516	0.03539	0.7945	0.9128	-4.538	5.68e-06	2	1	2	2483	0.213	0.1873	0.2437	0.722	0.06928	0.6303	0.827	-4.701	2.58e-06	0.8516	0.722	0.823	0.7737	0.8754	-6.244	4.26e-10	0.05411
4	rs35416717	102726657	I1	C	A	2	1	3	8176	0.2993	0.2771	0.3223	0.8517	0.03544	0.7945	0.9129	-4.531	5.88e-06	2	1	2	2495	0.1828	0.157	0.2128	0.6904	0.07337	0.5979	0.7972	-5.05	4.43e-07	0.8517	0.6904	0.8185	0.7689	0.8713	-6.407	1.48e-10	0.0258
4	rs145580853	102727513	I1	T	TA	2	1	3	8225	0.3007	0.2787	0.3234	0.8527	0.03538	0.7956	0.9139	-4.505	6.65e-06	2	1	2	2494	0.1819	0.1566	0.2111	0.6949	0.07361	0.6015	0.8027	-4.945	7.6e-07	0.8527	0.6949	0.8206	0.7709	0.8735	-6.331	2.43e-10	0.03084
4	rs11940244	102727575	I1	G	T	2	1	3	8136	0.2982	0.2759	0.3213	0.8511	0.0355	0.7939	0.9124	-4.542	5.59e-06	2	1	2	2462	0.209	0.1833	0.2391	0.7195	0.07028	0.6269	0.8257	-4.684	2.81e-06	0.8511	0.7195	0.8225	0.773	0.8752	-6.237	4.47e-10	0.05544
4	rs11940179	102727577	I1	C	T	2	1	3	8136	0.2982	0.2759	0.3213	0.8511	0.0355	0.7939	0.9124	-4.542	5.59e-06	2	1	2	2462	0.209	0.1833	0.2391	0.7195	0.07028	0.6269	0.8257	-4.684	2.81e-06	0.8511	0.7195	0.8225	0.773	0.8752	-6.237	4.47e-10	0.05544
4	rs11931087	102727619	I1	A	G	2	1	3	8141	0.2978	0.2755	0.3208	0.8516	0.03552	0.7944	0.913	-4.522	6.13e-06	2	1	3	2499	0.13	0.1066	0.1577	0.6297	0.0865	0.5315	0.746	-5.348	8.9e-08	0.8516	0.6297	0.8153	0.7644	0.8695	-6.547	5.87e-11	0.0129
4	rs35828857	102729253	I1	A	AT	2	1	3	8141	0.2998	0.278	0.3226	0.8549	0.03545	0.7975	0.9164	-4.423	9.74e-06	2	1	4	2465	0.1633	0.1393	0.195	0.6727	0.0779	0.5774	0.7836	-5.09	3.58e-07	0.8549	0.6727	0.8205	0.7702	0.8741	-6.329	2.47e-10	0.01995
4	rs66638185	102729417	I1	T	C	2	1	3	8076	0.2981	0.2755	0.3215	0.8489	0.03556	0.7917	0.9102	-4.606	4.11e-06	2	1	2	2483	0.1658	0.1388	0.1974	0.6574	0.07691	0.5654	0.7643	-5.454	4.92e-08	0.8489	0.6574	0.8115	0.7618	0.8645	-6.673	2.51e-11	0.0112
4	rs34851381	102729463	I1	T	C	2	1	3	8071	0.2982	0.2755	0.3216	0.849	0.03556	0.7918	0.9103	-4.604	4.14e-06	2	1	2	2439	0.2113	0.1856	0.2433	0.7205	0.06966	0.6285	0.8259	-4.706	2.53e-06	0.849	0.7205	0.8207	0.7713	0.8733	-6.302	2.95e-10	0.05669
4	rs35446399	102729766	I1	G	A	2	1	3	8077	0.296	0.2735	0.3192	0.8498	0.03563	0.7924	0.9112	-4.568	4.92e-06	2	1	2	2470	0.1757	0.1502	0.2071	0.6821	0.07452	0.5894	0.7893	-5.135	2.83e-07	0.8498	0.6821	0.8157	0.7659	0.8687	-6.482	9.03e-11	0.02246
4	rs13124747	102729954	I1	A	G	2	1	3	8072	0.2955	0.2729	0.3189	0.8491	0.03565	0.7918	0.9106	-4.589	4.46e-06	2	1	3	2499	0.1306	0.1067	0.1595	0.6255	0.08559	0.5289	0.7397	-5.482	4.2e-08	0.8491	0.6255	0.8116	0.7609	0.8657	-6.675	2.47e-11	0.01048
4	rs13152198	102730070	I1	T	C	2	1	3	8064	0.2971	0.2746	0.3205	0.8504	0.03561	0.7931	0.9119	-4.549	5.4e-06	2	1	3	2499	0.1312	0.107	0.1605	0.6246	0.08525	0.5285	0.7382	-5.521	3.36e-08	0.8504	0.6246	0.8123	0.7616	0.8663	-6.66	2.74e-11	0.009002
4	rs13131198	102730555	I1	A	G	2	1	3	8045	0.2968	0.2744	0.3201	0.8508	0.03565	0.7934	0.9124	-4.531	5.86e-06	2	1	3	2493	0.1301	0.1065	0.1587	0.6296	0.08567	0.5323	0.7448	-5.399	6.68e-08	0.8508	0.6296	0.8138	0.763	0.868	-6.586	4.53e-11	0.01194
4	rs13136796	102736743	I2	A	T	2	1	6	8227	0.2874	0.2634	0.3123	0.8244	0.03587	0.7684	0.8845	-5.382	7.36e-08	2	1	6	2494	0.3177	0.2929	0.3459	0.7764	0.06143	0.6883	0.8757	-4.121	3.78e-05	0.8244	0.7764	0.8119	0.7641	0.8627	-6.702	2.05e-11	0.3107
4	rs66976837	102736943	I2	CTTGTT	C	2	1	6	8228	0.2874	0.2633	0.3124	0.8239	0.03587	0.7679	0.8839	-5.4	6.66e-08	2	1	6	2495	0.3176	0.2929	0.3455	0.7774	0.06142	0.6892	0.8768	-4.1	4.13e-05	0.8239	0.7774	0.8118	0.764	0.8626	-6.708	1.97e-11	0.3238
4	rs10028805	102737250	I2	G	A	2	1	5	8277	0.3631	0.3384	0.3887	0.8177	0.03364	0.7656	0.8735	-5.981	2.22e-09	1	2	8	2528	0.393	0.4139	0.3665	1.229	0.05901	1.095	1.38	3.496	0.0004715	0.8177	0.81367	0.8167	0.7712	0.8648	-6.926	4.33e-12	0.8672
4	rs4615176	102737936	I2	C	G	2	1	5	8190	0.3699	0.3452	0.3955	0.8177	0.0337	0.7654	0.8735	-5.973	2.33e-09	1	2	5	2448	0.2351	0.2466	0.2205	1.179	0.06953	1.029	1.351	2.365	0.01805	0.8177	0.848176	0.8234	0.7759	0.8738	-6.375	1.83e-10	0.4292
4	rs4411998	102738147	I2	T	C	2	1	5	8213	0.3639	0.3395	0.3892	0.8198	0.03371	0.7674	0.8758	-5.894	3.77e-09	1	2	8	2502	0.4029	0.4237	0.3763	1.223	0.05893	1.09	1.373	3.42	0.0006263	0.8198	0.817661	0.8193	0.7736	0.8677	-6.813	9.57e-12	0.8839
4	rs2052445	102738722	I2	A	G	2	1	6	8232	0.2877	0.2636	0.3126	0.8245	0.03587	0.7685	0.8845	-5.38	7.45e-08	2	1	6	2495	0.3175	0.2926	0.3454	0.7777	0.06138	0.6895	0.8771	-4.097	4.19e-05	0.8245	0.7777	0.8123	0.7645	0.8631	-6.689	2.25e-11	0.3201
4	rs5860695	102738856	I2	TA	T	2	1	6	8203	0.2882	0.2641	0.3132	0.8246	0.03591	0.7685	0.8847	-5.371	7.84e-08	2	1	6	2495	0.3175	0.2926	0.3454	0.7777	0.06138	0.6895	0.8771	-4.097	4.19e-05	0.8246	0.7777	0.8124	0.7645	0.8633	-6.681	2.37e-11	0.3204
4	rs35388091	102739452	I2	C	T	2	1	6	8255	0.289	0.2648	0.314	0.8229	0.03583	0.7671	0.8828	-5.439	5.36e-08	2	1	7	2505	0.4146	0.3946	0.4381	0.8254	0.05812	0.7365	0.925	-3.302	0.0009609	0.8229	0.8254	0.8236	0.7758	0.8743	-6.357	2.06e-10	0.7889
4	rs1421627	102739536	I2	G	A	2	1	6	8272	0.2899	0.2663	0.3143	0.8264	0.03573	0.7705	0.8863	-5.338	9.4e-08	2	1	7	2529	0.4148	0.3953	0.4393	0.823	0.05802	0.7345	0.9221	-3.358	0.0007838	0.8138	0.823	0.8164	0.7686	0.8671	-6.595	4.24e-11	0.8754
4	rs13106926	102739791	I2	A	G	2	1	6	8070	0.29	0.2654	0.3169	0.8138	0.03629	0.7579	0.8738	-5.678	1.36e-08	2	1	6	2499	0.318	0.2931	0.3458	0.7775	0.06137	0.6894	0.8769	-4.101	4.12e-05	0.8243	0.7775	0.8121	0.7643	0.8629	-6.696	2.14e-11	0.3204
4	rs13107572	102739928	I2	C	A	2	1	6	8240	0.2879	0.2638	0.3127	0.8243	0.03586	0.7684	0.8844	-5.386	7.19e-08	2	1	6	2498	0.3179	0.2929	0.3458	0.777	0.06137	0.689	0.8763	-4.111	3.94e-05	0.8243	0.777	0.812	0.7642	0.8628	-6.701	2.07e-11	0.3157
4	rs13107612	102739980	I2	C	T	2	1	6	8240	0.2879	0.2638	0.3127	0.8243	0.03586	0.7684	0.8844	-5.386	7.19e-08	2	1	6	2492	0.3186	0.2939	0.3461	0.7798	0.06137	0.6914	0.8795	-4.053	5.06e-05	0.8226	0.7798	0.8115	0.7637	0.8623	-6.722	1.8e-11	0.3537
4	rs71597109	102741002	I2	C	T	2	1	6	8231	0.2894	0.2652	0.3144	0.8226	0.03588	0.7668	0.8826	-5.442	5.27e-08	2	1	13	2494	0.2266	0.1969	0.2652	0.6786	0.06768	0.5943	0.7749	-5.728	1.02e-08	0.8226	0.6786	0.7898	0.7423	0.8404	-7.491	6.86e-14	0.01589
4	rs13135381	102743353	I2	A	G	2	1	6	8211	0.2881	0.2637	0.3133	0.8242	0.03584	0.7683	0.8841	-5.396	6.8e-08	2	1	13	2499	0.2267	0.1978	0.2643	0.6847	0.06775	0.5996	0.782	-5.59	2.27e-08	0.8278	0.6847	0.7941	0.7463	0.845	-7.313	2.62e-13	0.01876
4	rs13136219	102743687	I2	C	T	2	1	5	8187	0.3661	0.3423	0.3909	0.8237	0.03365	0.7711	0.8798	-5.764	8.21e-09	1	2	8	2466	0.3893	0.4098	0.3623	1.232	0.05972	1.096	1.385	3.497	0.00047	0.8237	0.811688	0.8208	0.775	0.8693	-6.736	1.63e-11	0.7698
4	rs55768089	102743698	I2	T	A	2	1	6	8212	0.2877	0.2641	0.3122	0.8278	0.03587	0.7716	0.8881	-5.269	1.38e-07	2	1	13	2499	0.2267	0.1978	0.2643	0.6847	0.06775	0.5996	0.782	-5.59	2.27e-08	0.8274	0.6847	0.7938	0.746	0.8447	-7.326	2.37e-13	0.01913
4	rs13112246	102743811	I2	T	C	2	1	5	8163	0.3662	0.3421	0.3912	0.8241	0.03368	0.7715	0.8804	-5.742	9.33e-09	2	1	9	2475	0.4072	0.3826	0.4361	0.8045	0.0581	0.7179	0.9015	-3.744	0.0001811	0.8241	0.8045	0.8191	0.7736	0.8672	-6.836	8.13e-12	0.6102
4	rs13137133	102744092	I2	C	T	2	1	5	8205	0.374	0.3512	0.3977	0.8312	0.03355	0.7783	0.8877	-5.511	3.58e-08	1	2	10	2491	0.305	0.3187	0.2817	1.207	0.06266	1.068	1.365	3.003	0.002676	0.8312	0.8285	0.8306	0.7838	0.8802	-6.275	3.49e-10	0.9766
4	rs1125271	102745985	I2	C	T	2	1	6	8213	0.2877	0.264	0.3122	0.8274	0.03587	0.7712	0.8877	-5.283	1.27e-07	2	1	13	2505	0.2219	0.1924	0.2593	0.6794	0.06817	0.5944	0.7765	-5.671	1.42e-08	0.8243	0.6794	0.7904	0.7427	0.8412	-7.453	9.12e-14	0.01811
4	rs4276281	102746780	I2	A	C	2	1	5	8252	0.3734	0.3505	0.3969	0.8318	0.03355	0.7789	0.8883	-5.489	4.04e-08	1	2	10	2481	0.302	0.314	0.2795	1.177	0.0629	1.04	1.331	2.585	0.009746	0.8318	0.849618	0.8357	0.7886	0.8856	-6.056	1.4e-09	0.7094
4	rs7698632	102747265	I2	G	C	2	1	5	8224	0.3724	0.3489	0.3968	0.8271	0.03355	0.7745	0.8833	-5.658	1.54e-08	1	2	10	2511	0.3065	0.3202	0.2837	1.208	0.06246	1.069	1.366	3.027	0.002466	0.8271	0.827815	0.8273	0.7807	0.8766	-6.416	1.4e-10	0.9314
4	rs12163856	102747927	I2	A	G	2	1	5	8159	0.375	0.3514	0.3994	0.8266	0.03353	0.7741	0.8828	-5.679	1.35e-08	1	2	10	2462	0.3538	0.3634	0.3351	1.152	0.06021	1.024	1.296	2.347	0.01893	0.8266	0.868056	0.8362	0.7895	0.8856	-6.108	1.01e-09	0.4981
4	rs56857058	102749300	I2	A	AT	2	1	5	8213	0.3764	0.353	0.4006	0.8282	0.03346	0.7757	0.8844	-5.633	1.77e-08	1	2	10	2515	0.3069	0.3208	0.2837	1.208	0.06233	1.069	1.365	3.033	0.00242	0.8282	0.827815	0.8281	0.7816	0.8774	-6.397	1.58e-10	0.9414
4	rs17266594	102750922	I2	T	C	2	1	6	8124	0.2863	0.2624	0.3109	0.8265	0.03605	0.7701	0.887	-5.287	1.25e-07	2	1	13	2514	0.2249	0.1962	0.2639	0.6795	0.06788	0.5949	0.7762	-5.692	1.26e-08	0.8285	0.6795	0.7936	0.7459	0.8443	-7.363	1.8e-13	0.01492
4	rs10516487	102751076	E2	G	A	2	1	6	8220	0.2864	0.2624	0.3114	0.8243	0.0359	0.7683	0.8844	-5.383	7.34e-08	2	1	13	2518	0.2232	0.1936	0.2604	0.6798	0.06804	0.5949	0.7768	-5.672	1.41e-08	0.8273	0.6798	0.7929	0.7452	0.8437	-7.384	1.53e-13	0.01648
4	rs10516486	102751276	E2	T	C	2	1	5	8277	0.3761	0.3528	0.4002	0.8269	0.03343	0.7744	0.8829	-5.686	1.3e-08	1	2	10	2530	0.3089	0.3218	0.2866	1.2	0.06225	1.062	1.355	2.923	0.003471	0.8269	0.833333	0.8283	0.7818	0.8775	-6.39	1.66e-10	0.8466
4	rs34029191	102752201	I3	A	G	2	1	6	8237	0.2912	0.2676	0.3155	0.8285	0.03571	0.7725	0.8886	-5.267	1.38e-07	2	1	13	2517	0.2275	0.1981	0.2655	0.6804	0.06759	0.596	0.7768	-5.697	1.22e-08	0.827	0.6804	0.7924	0.7448	0.8431	-7.404	1.32e-13	0.01566
4	rs17200824	102752589	I3	A	G	2	1	6	8233	0.2887	0.2651	0.3131	0.8273	0.03577	0.7713	0.8873	-5.301	1.15e-07	2	1	13	2516	0.2281	0.1984	0.2664	0.6787	0.06746	0.5947	0.7747	-5.744	9.24e-09	0.8268	0.6787	0.7919	0.7444	0.8424	-7.442	9.88e-14	0.01428
4	rs4637409	102753408	I3	A	G	2	1	6	7966	0.2809	0.2565	0.3062	0.8243	0.03631	0.7677	0.8851	-5.32	1.04e-07	2	1	13	2527	0.2221	0.1937	0.2604	0.6771	0.06827	0.5923	0.7741	-5.711	1.12e-08	0.8264	0.6771	0.7917	0.7441	0.8424	-7.435	1.05e-13	0.01567
4	rs34749007	102754507	I3	G	A	2	1	6	8239	0.2889	0.2653	0.3133	0.827	0.03577	0.771	0.8871	-5.311	1.09e-07	2	1	13	2469	0.2313	0.2033	0.267	0.6977	0.06769	0.611	0.7967	-5.318	1.05e-07	0.8265	0.6977	0.7961	0.748	0.8473	-7.197	6.18e-13	0.03529
4	rs5860696	102755799	I3	CA	C	2	1	5	8004	0.3603	0.3351	0.3863	0.8165	0.03401	0.7638	0.8728	-5.96	2.52e-09	1	2	8	2422	0.3906	0.4119	0.3643	1.222	0.05976	1.087	1.374	3.351	0.0008053	0.8165	0.818331	0.8169	0.7709	0.8656	-6.837	8.07e-12	0.9495
4	rs4643809	102756099	I3	C	T	2	1	5	8038	0.3611	0.3362	0.3869	0.8202	0.0339	0.7675	0.8766	-5.846	5.03e-09	1	2	8	2409	0.3844	0.4051	0.3574	1.225	0.06034	1.088	1.379	3.361	0.0007772	0.8202	0.816327	0.8193	0.7732	0.8682	-6.742	1.56e-11	0.8882
4	rs11940934	102770557	I3	A	G	2	1	10	8101	0.3259	0.3079	0.3445	0.8867	0.0344	0.8289	0.9486	-3.494	0.0004754	2	1	18	2406	0.2026	0.1796	0.2325	0.7244	0.07186	0.6292	0.834	-4.487	7.24e-06	0.8867	0.7244	0.8539	0.8035	0.9074	-5.215	1.84e-07	0.02337
4	rs13148076	102771423	I3	T	G	2	1	9	8123	0.3994	0.3801	0.4194	0.8693	0.03279	0.8152	0.927	-4.272	1.94e-05	1	2	17	2469	0.4697	0.4881	0.4509	1.152	0.05724	1.03	1.289	2.469	0.01356	0.8693	0.868056	0.869	0.8219	0.9188	-4.933	8.11e-07	0.9207
4	rs4610336	102772299	I3	G	A	2	1	9	8128	0.4442	0.4209	0.4685	0.8473	0.03238	0.7952	0.9028	-5.118	3.1e-07	1	2	22	2490	0.275	0.2873	0.2636	1.142	0.0638	1.008	1.294	2.085	0.03706	0.8473	0.875657	0.853	0.8061	0.9027	-5.487	4.09e-08	0.5133
4	rs4698971	102772861	I3	G	C	2	1	10	8201	0.3276	0.3093	0.3465	0.8828	0.0343	0.8254	0.9442	-3.635	0.0002777	2	1	20	2503	0.3813	0.363	0.3999	0.8537	0.0579	0.7621	0.9563	-2.732	0.006286	0.8828	0.8537	0.8751	0.8259	0.9272	-4.503	6.69e-06	0.5262
4	rs4607219	102773838	I3	T	C	2	1	9	8154	0.4542	0.4317	0.4776	0.8476	0.03233	0.7955	0.903	-5.115	3.14e-07	1	2	22	2473	0.2475	0.2619	0.2327	1.182	0.06647	1.037	1.346	2.51	0.01206	0.8476	0.846024	0.8473	0.8004	0.897	-5.691	1.26e-08	0.7884
4	rs13126550	102777778	I4	A	G	2	1	10	8233	0.3788	0.3565	0.402	0.8563	0.03327	0.8023	0.914	-4.662	3.13e-06	2	1	20	2441	0.3879	0.3703	0.405	0.8609	0.05835	0.7679	0.9652	-2.567	0.01027	0.8824	0.8609	0.8768	0.8275	0.9291	-4.434	9.26e-06	0.6123
4	rs4698975	102779328	I4	G	A	2	1	10	8233	0.3788	0.3565	0.402	0.8563	0.03327	0.8023	0.914	-4.662	3.13e-06	2	1	18	2424	0.2027	0.1796	0.2329	0.7229	0.07155	0.6283	0.8317	-4.535	5.76e-06	0.8814	0.7229	0.8492	0.7991	0.9024	-5.391	7e-08	0.02599
4	rs4426778	102780724	I4	G	A	2	1	9	8178	0.4428	0.4197	0.4669	0.8484	0.0323	0.7963	0.9038	-5.091	3.56e-07	1	2	19	2512	0.2772	0.2893	0.2658	1.14	0.06361	1.006	1.291	2.061	0.03932	0.8484	0.877193	0.8542	0.8073	0.9038	-5.452	4.98e-08	0.5058
4	rs4443287	102780792	I4	A	C	2	1	9	8152	0.4432	0.4199	0.4675	0.8468	0.03233	0.7948	0.9022	-5.143	2.7e-07	1	2	22	2477	0.2491	0.2621	0.2349	1.169	0.06625	1.026	1.331	2.352	0.01865	0.8468	0.855432	0.8485	0.8015	0.8982	-5.64	1.7e-08	0.6725
4	rs35201947	102781331	I4	C	T	2	1	10	8221	0.3781	0.3558	0.4013	0.8559	0.03331	0.8018	0.9137	-4.671	3e-06	2	1	18	2427	0.2026	0.1792	0.2329	0.7211	0.07154	0.6268	0.8297	-4.57	4.87e-06	0.8826	0.7211	0.8497	0.7996	0.9029	-5.375	7.65e-08	0.02294
4	rs60448423	102781633	I4	G	C	2	1	10	8231	0.3788	0.3565	0.4018	0.8569	0.03327	0.8028	0.9146	-4.643	3.44e-06	2	1	20	2509	0.3834	0.3654	0.4009	0.8578	0.05774	0.766	0.9605	-2.657	0.007883	0.8838	0.8578	0.877	0.8278	0.9291	-4.44	8.98e-06	0.5599
4	rs4296682	102782908	I4	T	A	2	1	9	8171	0.4443	0.4215	0.4679	0.8503	0.03228	0.7982	0.9059	-5.022	5.11e-07	1	2	22	2505	0.2712	0.285	0.2565	1.167	0.06442	1.029	1.324	2.398	0.01648	0.8503	0.856898	0.8516	0.8048	0.9012	-5.555	2.77e-08	0.7378
4	rs11932972	102784230	I5	A	G	2	1	10	8231	0.3789	0.3565	0.4022	0.8554	0.03327	0.8014	0.913	-4.694	2.68e-06	2	1	20	2502	0.3854	0.3683	0.4017	0.8675	0.05777	0.7746	0.9715	-2.46	0.01388	0.8888	0.8675	0.8832	0.8336	0.9357	-4.203	2.63e-05	0.6247
4	rs13101528	102786685	I5	T	C	2	1	10	8229	0.3789	0.3565	0.4022	0.8554	0.03327	0.8014	0.913	-4.696	2.66e-06	2	1	20	2514	0.405	0.387	0.4266	0.8549	0.05773	0.7634	0.9573	-2.716	0.006615	0.8833	0.8549	0.8758	0.8267	0.9278	-4.488	7.17e-06	0.5308
4	rs34814827	102787117	I5	C	T	2	1	10	8222	0.3785	0.3559	0.4019	0.8547	0.03327	0.8008	0.9123	-4.718	2.38e-06	2	1	20	2513	0.385	0.3661	0.4046	0.8499	0.05778	0.7589	0.9518	-2.816	0.004865	0.8823	0.8499	0.8738	0.8248	0.9257	-4.563	5.04e-06	0.4857
4	rs4698977	102787423	I5	G	T	2	1	10	8238	0.328	0.3096	0.347	0.8808	0.03427	0.8236	0.942	-3.704	0.0002125	2	1	20	2510	0.3849	0.3666	0.4036	0.8537	0.05784	0.7622	0.9562	-2.735	0.006241	0.8812	0.8537	0.874	0.825	0.926	-4.555	5.23e-06	0.5413
4	rs13116542	102788747	I5	A	G	2	1	10	8236	0.328	0.3097	0.347	0.8818	0.03426	0.8245	0.943	-3.673	0.00024	2	1	18	2430	0.2031	0.18	0.2331	0.7236	0.07146	0.6291	0.8324	-4.527	5.99e-06	0.8818	0.7236	0.8497	0.7997	0.9029	-5.381	7.39e-08	0.02621
4	rs7662572	102791185	I5	G	A	2	1	10	8238	0.328	0.3097	0.347	0.8813	0.03425	0.8241	0.9425	-3.688	0.0002264	2	1	20	2511	0.3831	0.366	0.3996	0.8632	0.05779	0.7708	0.9668	-2.545	0.01094	0.8807	0.8632	0.8761	0.8269	0.9282	-4.476	7.61e-06	0.6622
4	rs11933157	102792348	I6	T	C	2	1	10	8236	0.3278	0.3093	0.3468	0.8802	0.03426	0.8231	0.9414	-3.723	0.0001969	2	1	20	2512	0.3836	0.366	0.4002	0.8613	0.05775	0.7692	0.9646	-2.584	0.009753	0.8819	0.8613	0.8765	0.8273	0.9286	-4.461	8.17e-06	0.6242
4	rs6857428	102792611	I6	T	G	2	1	9	8239	0.4496	0.4265	0.4737	0.8442	0.0322	0.7925	0.8992	-5.261	1.43e-07	1	2	22	2520	0.2651	0.2778	0.2551	1.137	0.06465	1.001	1.29	1.979	0.04779	0.8442	0.879507	0.8511	0.8044	0.9006	-5.562	2.67e-08	0.4155
4	rs1363067	102794164	I6	A	G	2	1	10	8234	0.3277	0.3093	0.3468	0.8803	0.03426	0.8231	0.9415	-3.72	0.0001989	2	1	20	2513	0.3836	0.366	0.4002	0.8616	0.05775	0.7694	0.9649	-2.579	0.009899	0.8822	0.8616	0.8768	0.8276	0.9289	-4.449	8.62e-06	0.6243
4	rs35860418	102795091	I6	A	G	1	2	10	8197	0.38	0.3577	0.4032	0.856	0.03322	0.8021	0.9136	-4.679	2.88e-06	2	1	20	2511	0.3835	0.366	0.4001	0.8617	0.05776	0.7695	0.965	-2.578	0.009951	0.8822	0.8617	0.8768	0.8276	0.9289	-4.448	8.66e-06	0.6248
4	rs3974649	102797036	I6	A	G	2	1	10	8226	0.3279	0.3099	0.3467	0.8838	0.03427	0.8264	0.9452	-3.605	0.0003119	1	2	22	2516	0.3278	0.3413	0.3156	1.147	0.06107	1.018	1.293	2.246	0.02469	0.8562	0.87184	0.8598	0.812	0.9105	-5.172	2.32e-07	0.7702
4	rs3974650	102797173	I6	G	T	2	1	10	8277	0.3805	0.3591	0.4027	0.8613	0.0332	0.807	0.9192	-4.497	6.89e-06	1	2	22	2472	0.3318	0.3457	0.3187	1.153	0.06145	1.022	1.301	2.32	0.02036	0.8563	0.867303	0.8588	0.8109	0.9095	-5.203	1.96e-07	0.8367
4	rs13142517	102797300	I6	A	G	2	1	10	8201	0.3293	0.3118	0.3474	0.8888	0.03425	0.8311	0.9505	-3.443	0.0005763	2	1	20	2510	0.3833	0.366	0.3995	0.8635	0.05779	0.771	0.9671	-2.539	0.01111	0.8823	0.8635	0.8774	0.8282	0.9296	-4.427	9.57e-06	0.6474
4	rs11097760	102797863	I6	A	G	2	1	10	8275	0.3294	0.3113	0.3481	0.8833	0.03419	0.8261	0.9446	-3.628	0.0002853	1	2	22	2513	0.3278	0.3413	0.3155	1.148	0.0611	1.018	1.294	2.254	0.02422	0.8563	0.87108	0.8597	0.8118	0.9104	-5.171	2.33e-07	0.778
4	rs13144307	102797940	I6	G	T	2	1	9	8090	0.4452	0.421	0.4703	0.8359	0.03249	0.7843	0.8908	-5.518	3.43e-08	1	2	22	2509	0.2655	0.2786	0.2549	1.144	0.06476	1.007	1.298	2.073	0.03817	0.8359	0.874126	0.8435	0.7968	0.8929	-5.829	5.56e-09	0.3823
4	rs11736568	102798192	I6	G	A	2	1	10	8244	0.3285	0.3103	0.3473	0.8823	0.03425	0.825	0.9435	-3.658	0.0002543	1	2	22	2497	0.3288	0.3423	0.3167	1.147	0.06122	1.017	1.293	2.242	0.02496	0.8563	0.87184	0.8598	0.8119	0.9105	-5.165	2.4e-07	0.7756
4	rs11097761	102798735	I6	G	A	2	1	10	8252	0.3285	0.3102	0.3474	0.8812	0.03424	0.824	0.9424	-3.694	0.0002209	1	2	22	2513	0.3278	0.3413	0.3155	1.148	0.0611	1.018	1.294	2.254	0.02422	0.8563	0.87108	0.8597	0.8118	0.9104	-5.171	2.33e-07	0.778
4	rs13434472	102799510	I6	C	A	2	1	10	8227	0.38	0.3579	0.4029	0.858	0.03322	0.8039	0.9157	-4.611	4.01e-06	1	2	22	2514	0.3297	0.3423	0.318	1.14	0.06107	1.011	1.285	2.141	0.03227	0.8569	0.877193	0.8615	0.8136	0.9123	-5.099	3.41e-07	0.7101
4	rs6850747	102800943	I6	A	C	2	1	9	8228	0.4496	0.4266	0.4735	0.8452	0.0322	0.7935	0.9003	-5.221	1.78e-07	1	2	22	2516	0.265	0.2776	0.2549	1.137	0.06469	1.001	1.29	1.982	0.04748	0.8452	0.879507	0.8519	0.8051	0.9014	-5.528	3.24e-08	0.4283
4	rs4463068	102801474	I6	A	T	2	1	10	7975	0.3193	0.3021	0.3374	0.8906	0.03505	0.8314	0.9539	-3.307	0.0009445	1	2	22	2510	0.3276	0.3407	0.3153	1.145	0.06115	1.016	1.291	2.217	0.0266	0.8554	0.873362	0.8595	0.8117	0.9102	-5.181	2.21e-07	0.7429
4	rs4698839	102801941	I6	C	T	2	1	10	8250	0.3282	0.3098	0.3472	0.8807	0.03427	0.8235	0.9419	-3.708	0.0002089	1	2	22	2513	0.3282	0.3416	0.3155	1.149	0.0611	1.019	1.295	2.271	0.02316	0.8554	0.870322	0.8588	0.811	0.9094	-5.208	1.91e-07	0.7767
4	rs9999440	102802051	I6	C	T	2	1	10	8246	0.3282	0.31	0.3471	0.8819	0.03425	0.8246	0.9431	-3.669	0.0002438	1	2	22	2511	0.3285	0.3421	0.3158	1.149	0.06112	1.019	1.295	2.271	0.02315	0.8547	0.870322	0.8582	0.8104	0.9088	-5.228	1.71e-07	0.7684
4	rs11942437	102802286	I6	A	G	2	1	10	8228	0.3782	0.356	0.4011	0.8579	0.03329	0.8037	0.9158	-4.603	4.16e-06	2	1	20	2504	0.3918	0.3735	0.4094	0.8588	0.05773	0.7669	0.9617	-2.637	0.008369	0.8808	0.8588	0.875	0.8259	0.927	-4.516	6.29e-06	0.6024
4	rs6830565	102805158	I6	G	A	2	1	10	8214	0.3795	0.3576	0.4022	0.8593	0.03321	0.8052	0.9171	-4.565	4.99e-06	2	1	20	2504	0.3777	0.3612	0.3925	0.8705	0.05822	0.7766	0.9757	-2.383	0.01719	0.8818	0.8705	0.8789	0.8295	0.9313	-4.367	1.26e-05	0.7542
4	rs13103438	102805940	I6	T	C	2	1	10	8243	0.3282	0.3099	0.347	0.8822	0.03426	0.8249	0.9435	-3.658	0.0002541	2	1	20	2505	0.3778	0.3612	0.3926	0.8698	0.05822	0.776	0.9749	-2.396	0.01657	0.8819	0.8698	0.8788	0.8294	0.9312	-4.371	1.24e-05	0.7447
4	rs4345184	102807050	I6	C	T	2	1	10	8233	0.3779	0.3559	0.4007	0.859	0.03327	0.8048	0.9169	-4.567	4.95e-06	2	1	20	2517	0.3811	0.3633	0.3984	0.8587	0.05784	0.7667	0.9618	-2.633	0.008459	0.8813	0.8587	0.8754	0.8263	0.9275	-4.501	6.76e-06	0.6026
4	rs4698978	102809439	I6	G	C	2	1	10	8232	0.378	0.3561	0.4007	0.8594	0.03328	0.8051	0.9173	-4.554	5.26e-06	2	1	20	2517	0.3811	0.3633	0.3984	0.8587	0.05784	0.7667	0.9618	-2.633	0.008459	0.8802	0.8587	0.8746	0.8255	0.9266	-4.532	5.84e-06	0.6148
4	rs11930376	102809755	I6	C	A	2	1	10	8234	0.3779	0.3559	0.4007	0.8589	0.03327	0.8047	0.9168	-4.571	4.86e-06	2	1	20	2517	0.3811	0.3633	0.3984	0.8587	0.05784	0.7667	0.9618	-2.633	0.008459	0.8802	0.8587	0.8746	0.8255	0.9266	-4.532	5.84e-06	0.6148
4	rs11939568	102810162	I6	A	G	2	1	10	8243	0.3282	0.3099	0.347	0.8822	0.03426	0.8249	0.9435	-3.658	0.0002541	2	1	20	2504	0.3761	0.3605	0.3902	0.876	0.05827	0.7815	0.982	-2.272	0.02311	0.8805	0.876	0.8793	0.8298	0.9317	-4.349	1.37e-05	0.8448
4	rs111541987	102810624	I6	G	A	2	1	10	8234	0.3779	0.3559	0.4007	0.8589	0.03327	0.8047	0.9168	-4.571	4.86e-06	2	1	20	2510	0.3741	0.3582	0.389	0.8726	0.05833	0.7783	0.9783	-2.337	0.01946	0.8803	0.8726	0.8783	0.8289	0.9307	-4.386	1.15e-05	0.8047
4	rs11934097	102818067	I7	G	A	2	1	10	8233	0.3779	0.3559	0.4007	0.859	0.03327	0.8048	0.9169	-4.568	4.92e-06	2	1	20	2507	0.385	0.3692	0.4029	0.8658	0.05818	0.7725	0.9704	-2.477	0.01324	0.8827	0.8658	0.8783	0.8288	0.9307	-4.379	1.19e-05	0.6781
4	rs9790475	102818960	I7	C	A	2	1	10	8234	0.3789	0.3565	0.402	0.8562	0.03326	0.8022	0.9139	-4.667	3.05e-06	2	1	20	2503	0.3757	0.3603	0.3895	0.8775	0.0583	0.7828	0.9837	-2.241	0.02502	0.8806	0.8775	0.8798	0.8303	0.9322	-4.333	1.47e-05	0.8647
4	rs4698979	102819154	I7	G	A	2	1	10	8242	0.3281	0.3099	0.347	0.8823	0.03425	0.825	0.9436	-3.655	0.0002575	2	1	20	2503	0.3757	0.3603	0.3895	0.8775	0.0583	0.7828	0.9837	-2.241	0.02502	0.8806	0.8775	0.8798	0.8303	0.9322	-4.333	1.47e-05	0.8647
4	rs4295265	102835645	I7	C	T	2	1	13	8052	0.3179	0.3	0.3363	0.9009	0.03483	0.8414	0.9645	-2.997	0.002729	2	1	24	2444	0.1107	0.08973	0.1344	0.6206	0.09403	0.5161	0.7461	-5.074	3.89e-07	0.9009	0.6206	0.8613	0.8079	0.9182	-5.073	3.91e-07	0.002715
4	rs3733197	102839287	E7(A353T)	G	A	2	1	13	8266	0.339	0.3214	0.3571	0.8982	0.03409	0.8401	0.9602	-3.151	0.001627	2	1	25	2516	0.1827	0.1571	0.215	0.6762	0.07438	0.5845	0.7824	-5.26	1.44e-07	0.8982	0.6762	0.855	0.8046	0.9085	-5.3	1.16e-07	0.002046
4	rs36073662	102841949	I8	G	GA	2	1	13	8113	0.3385	0.3206	0.357	0.8971	0.03418	0.8389	0.9592	-3.177	0.001486	2	1	27	2485	0.3743	0.3584	0.3892	0.8659	0.05883	0.7716	0.9717	-2.448	0.01438	0.8971	0.8659	0.8891	0.8391	0.9421	-3.965	7.33e-05	0.5466
4	4:102846259:C:CTTAG	102846259	I8	C	CTTAG	1	2	14	8197	0.123	0.1187	0.1275	0.8878	0.04945	0.8058	0.9782	-2.407	0.0161	1	2	34	2496	0.2658	0.2795	0.2523	1.137	0.06487	1.001	1.291	1.978	0.04793	0.8878	1.137	0.9723	0.9002	1.0502	3.063	0.002193	0.5693
4	rs1809578	102852575	I8	C	T	1	2	14	8211	0.1237	0.1192	0.1284	0.8838	0.04933	0.8024	0.9736	-2.503	0.01231	1	2	34	2506	0.2648	0.2786	0.2514	1.139	0.06483	1.003	1.293	2.006	0.04486	0.8838	1.139	0.97	0.8982	1.0476	3.161	0.001572	0.5855
4	rs918363	102852939	I8	T	C	1	2	14	8157	0.125	0.1202	0.13	0.8811	0.04933	0.7999	0.9706	-2.565	0.01031	1	2	34	2506	0.2651	0.2792	0.2514	1.143	0.06484	1.006	1.298	2.058	0.03959	0.8811	1.143	0.9693	0.8975	1.0468	3.241	0.00119	0.5779
4	rs10031172	102853602	I8	T	G	2	1	15	8220	0.465	0.482	0.4475	1.122	0.03227	1.053	1.195	3.557	0.0003751	2	1	28	2517	0.4547	0.4695	0.4343	1.154	0.05658	1.033	1.29	2.539	0.01112	1.122	1.154	1.1298	1.0694	1.1936	-4.342	1.42e-05	0.6176
4	rs1421625	102853792	I8	T	C	1	2	14	8217	0.1236	0.1192	0.1283	0.8839	0.04933	0.8025	0.9736	-2.502	0.01237	1	2	34	2505	0.2647	0.2786	0.2512	1.14	0.06485	1.004	1.295	2.026	0.04273	0.8839	1.14	0.9703	0.8984	1.0479	3.169	0.001528	0.5722
4	rs17208914	102854390	I8	A	G	2	1	15	8274	0.4635	0.4808	0.4456	1.125	0.03231	1.056	1.199	3.659	0.0002531	2	1	28	2529	0.4565	0.47	0.4356	1.151	0.05649	1.031	1.286	2.496	0.01257	1.125	1.151	1.1314	1.0709	1.1953	-4.41	1.04e-05	0.6791
4	4:102855954:CT:AT	102855954	I8	CT	AT	2	1	17	8117	0.4103	0.3973	0.4236	0.9331	0.03304	0.8746	0.9955	-2.096	0.03606	2	1	35	2498	0.2744	0.2471	0.3049	0.7443	0.06466	0.6557	0.8448	-4.568	4.93e-06	0.9331	0.7443	0.8904	0.8405	0.9433	-4.049	5.15e-05	0.002907
4	rs10050084	102856226	I8	T	C	2	1	14	8216	0.1242	0.1196	0.129	0.8814	0.04922	0.8004	0.9707	-2.565	0.01032	2	1	34	2494	0.291	0.3051	0.2785	1.134	0.06303	1.002	1.283	1.999	0.04565	0.8814	1.134	0.9697	0.8987	1.0463	-3.211	0.001323	0.6081
4	rs28616585	102856786	I8	G	A	2	1	16	8185	0.038	0.03514	0.04096	0.8172	0.08525	0.6915	0.9659	-2.367	0.01791	2	1	39	2487	0.1942	0.2095	0.1787	1.185	0.07199	1.029	1.365	2.358	0.01839	0.8172	1.185	1.0152	0.9114	1.1308	-3.211	0.00132	0.3566
4	rs59723463	102857343	I8	G	GAT	2	1	15	8207	0.4645	0.4817	0.4468	1.123	0.03229	1.054	1.197	3.602	0.0003159	2	1	28	2445	0.4205	0.4372	0.3982	1.174	0.05812	1.047	1.315	2.754	0.005886	1.123	1.174	1.1348	1.0737	1.1994	-4.481	7.43e-06	0.4891
4	rs2851336	102857563	I8	C	T	2	1	17	8120	0.4128	0.4	0.4261	0.9355	0.03309	0.8768	0.9982	-2.014	0.04404	2	1	29	2452	0.4564	0.4414	0.4702	0.8779	0.0584	0.783	0.9844	-2.23	0.02574	0.9355	0.8779	0.9212	0.8707	0.9747	-2.839	0.004528	0.3248
4	rs6858108	102859835	I8	C	T	2	1	15	8221	0.4631	0.4803	0.4453	1.123	0.03229	1.054	1.197	3.599	0.0003197	2	1	28	2492	0.4272	0.441	0.4078	1.142	0.05725	1.02	1.277	2.313	0.02072	1.123	1.142	1.1276	1.0671	1.1915	-4.268	1.97e-05	0.7714
4	rs11734871	102874074	I8	A	G	2	1	15	8106	0.4995	0.4873	0.4858	1.081	0.03229	1.015	1.152	2.423	0.01539	2	1	28	2468	0.4275	0.4409	0.4085	1.14	0.05737	1.018	1.275	2.277	0.02277	1.081	1.14	1.0949	1.0361	1.157	-3.222	0.001274	0.4104
4	rs2851327	102874770	I8	C	T	1	2	14	8218	0.1242	0.1193	0.1293	0.8781	0.04923	0.7974	0.9671	-2.64	0.008289	1	2	34	2505	0.2926	0.3069	0.2799	1.139	0.06292	1.007	1.288	2.068	0.03866	0.8781	1.139	0.9693	0.8984	1.0458	3.311	0.0009308	0.5932
4	rs2112139	102883425	I8	T	C	1	2	14	8274	0.1262	0.121	0.1316	0.8745	0.04887	0.7946	0.9624	-2.745	0.006056	1	2	34	2530	0.2998	0.3138	0.2861	1.141	0.06243	1.01	1.289	2.112	0.03469	0.8745	1.141	0.9675	0.8972	1.0433	3.424	0.0006171	0.6031
4	rs2851325	102885596	I8	T	G	1	2	14	8232	0.1246	0.1196	0.1299	0.8776	0.04913	0.797	0.9663	-2.658	0.00786	1	2	34	2512	0.2933	0.3075	0.2803	1.14	0.06286	1.008	1.289	2.084	0.03719	0.8776	1.14	0.9691	0.8983	1.0455	3.334	0.0008556	0.5901
4	rs4698985	102887749	I8	T	C	2	1	15	8204	0.4654	0.4824	0.4479	1.121	0.03231	1.053	1.195	3.547	0.0003892	2	1	28	2437	0.404	0.4197	0.3824	1.165	0.05849	1.039	1.307	2.613	0.008988	1.121	1.165	1.1311	1.0701	1.1956	-4.365	1.27e-05	0.551
4	rs2850374	102893323	I8	G	T	1	2	14	8264	0.1257	0.1206	0.131	0.8776	0.04898	0.7972	0.966	-2.666	0.007667	1	2	34	2491	0.2866	0.2997	0.2747	1.137	0.0633	1.004	1.287	2.03	0.0424	0.8776	1.137	0.967	0.8963	1.0433	3.314	0.0009195	0.62
4	rs2631242	102895397	I8	T	C	1	2	14	8239	0.1244	0.1195	0.1295	0.8773	0.04918	0.7967	0.9661	-2.661	0.007786	1	2	34	2506	0.2891	0.3027	0.2765	1.137	0.06318	1.004	1.286	2.026	0.04279	0.8773	1.137	0.9675	0.8966	1.044	3.309	0.0009376	0.6251
4	rs2631274	102899325	I8	G	T	1	2	14	8237	0.1241	0.1192	0.1291	0.8776	0.04926	0.7968	0.9665	-2.651	0.008028	1	2	34	2498	0.2881	0.3022	0.2752	1.142	0.06332	1.009	1.293	2.097	0.03599	0.8776	1.142	0.9692	0.8981	1.0459	3.334	0.0008571	0.5767
4	rs2631271	102914396	I8	A	G	1	2	14	8264	0.1272	0.1216	0.133	0.8652	0.04881	0.7862	0.952	-2.967	0.003006	2	1	36	2527	0.4826	0.4593	0.4917	0.8248	0.0581	0.736	0.9243	-3.314	0.0009187	0.8652	1.21242	0.9948	0.9245	1.0704	4.2	2.66e-05	0.143
4	rs2851318	102915668	I8	A	T	1	2	14	8021	0.1259	0.1214	0.1305	0.8883	0.0495	0.8061	0.9788	-2.393	0.01669	1	2	34	2446	0.325	0.34	0.3107	1.145	0.06155	1.015	1.292	2.203	0.02758	0.8883	1.145	0.9814	0.9099	1.0585	3.16	0.001576	0.4403
4	rs2903274	102919138	I8	T	C	1	2	14	8234	0.1251	0.1196	0.1308	0.8664	0.04913	0.7868	0.9539	-2.92	0.003499	2	1	36	2500	0.48	0.4553	0.494	0.8204	0.05819	0.732	0.9195	-3.401	0.0006709	0.8664	1.21892	0.9987	0.9279	1.075	4.199	2.68e-05	0.1165
4	rs2850384	102922487	I8	A	G	1	2	14	8227	0.1236	0.1187	0.1287	0.8776	0.0493	0.7967	0.9666	-2.649	0.008067	1	2	34	2485	0.2869	0.3003	0.2743	1.135	0.06352	1.002	1.285	1.994	0.04615	0.8776	1.135	0.9667	0.8957	1.0434	3.282	0.00103	0.6373
4	rs6532981	102927216	I8	T	C	2	1	11	8125	0.05705	0.05408	0.06013	0.8576	0.07061	0.7468	0.9849	-2.175	0.02965	2	1	38	2470	0.2169	0.2314	0.2005	1.185	0.07059	1.032	1.36	2.4	0.01641	0.8576	1.185	1.0081	0.9141	1.1117	-3.063	0.002191	0.2931
4	rs6532982	102927310	I8	A	G	2	1	16	8274	0.04127	0.03811	0.04455	0.82	0.08177	0.6986	0.9625	-2.427	0.01523	2	1	39	2529	0.1763	0.1906	0.1593	1.22	0.07566	1.052	1.415	2.633	0.008472	0.82	1.22	1.0157	0.9109	1.1325	-3.398	0.0006796	0.2586
