# Supplementary material for: Trans-Ethnic Mapping of BANK1 Identifies Two Independent SLE-Risk Linkage Groups Enriched for Co-Transcriptional Splicing Marks
Source: Int J Mol Sci. 2018 Aug 8;19(8):2331. doi: 10.3390/ijms19082331 (PMC6121630; doi:10.3390/ijms19082331)
Supplement: Supplementary file 1 [file ijms-19-02331-s001.zip › SuppTableS3.xlsx]

## Sheet: AND
RSID	BP	A1	A2	A_TESTED	POSITION	HAPLO_BK_EUR	LINKAGE_GROUP_EUR	SLE_PCORR_EUR	1000Genomes MAF: AFR	1000Genomes MAF: AMR	1000Genomes MAF: ASN	1000Genomes MAF: EUR	Genes_eQTL_significant_Haploreg (p-value (threshold=1E-6), tissue)	Genes_eQTL_significant_MuTHER (p-value (threshold=1E-6), tissue)	Top genes/exons_eQTL (BIOS QTL)	eQTL_Haploreg integrated list	MuTHER_PROBE	SLC39A8	TSS	TSE	SNP	SNP_INFO	SNP_Coor	A1	Freq_A1	Fat_beta	Fat_sebeta	Fat_p	LCL_beta	LCL_sebeta	LCL_p	Skin_beta	Skin_sebeta	Skin_p	MuTHER_PROBE	BANK1	TSS	TSE	SNP	SNP_INFO	SNP_Coor	A1	Freq_A1	Fat_beta	Fat_sebeta	Fat_p	LCL_beta	LCL_sebeta	LCL_p
rs4699258	102710688	A	G	2	nearGene-5	1	3	9.47e-06	0.63	0.23	0.2	0.3	NA	BANK1 (9.4E-16, LCL)	NA	NA	ILMN_1695316	SLC39A8	103401843	103485371	rs4699258	0.866	102929711	G	0.664	0.00859572	0.0108994	0.4303	0.0252109	0.0257745	0.328	0.0025064	0.0176528	0.8871	ILMN_1661646	BANK1	102954005	103214990	rs4699258	0.866	102929711	G	0.664	0.0250311	0.0150925	0.0972	0.228287	0.0287114	9.39e-16
rs4518254	102714254	G	T	1	INTRON1	1	1	6.36e-09	0.59	0.52	0.59	0.56	NA	BANK1 (9.7E-17, LCL)	NA	NA	ILMN_1695316	SLC39A8	103401843	103485371	rs4518254	0.969	102933277	T	0.566	0.00733847	0.0101079	0.4678	0.0179182	0.0239585	0.4545	-0.00674839	0.0163992	0.6807	ILMN_1661646	BANK1	102954005	103214990	rs4518254	0.969	102933277	T	0.566	0.0269285	0.0139978	0.0544	0.219871	0.0267227	9.67e-17
rs10031210	102714886	A	G	1	INTRON1	1	1	6.51e-08	0.8	0.54	0.63	0.56	NA	BANK1 (2.8E-17, LCL)	NA	NA	ILMN_1695316	SLC39A8	103401843	103485371	rs10031210	0.968	102933909	G	0.577	0.0074974	0.0101819	0.4615	0.00979101	0.0241536	0.6852	-0.00826588	0.0165094	0.6166	ILMN_1661646	BANK1	102954005	103214990	rs10031210	0.968	102933909	G	0.577	0.0274189	0.0141	0.0518	0.225547	0.0269356	2.83e-17
rs7690997	102715549	G	C	1	INTRON1	1	1	1.85e-08	0.79	0.54	0.59	0.56	NA	BANK1 (1.1E-16, LCL)	NA	NA	ILMN_1695316	SLC39A8	103401843	103485371	rs7690997	0.992	102934572	G	0.431	-0.0082188	0.0100117	0.4117	-0.0178764	0.0237309	0.4513	0.00728394	0.0162348	0.6537	ILMN_1661646	BANK1	102954005	103214990	rs7690997	0.992	102934572	G	0.431	-0.0273734	0.0138649	0.0483	-0.217338	0.0264725	1.12e-16
rs7691030	102715698	C	T	1	INTRON1	1	1	1.74e-08	0.77	0.53	0.59	0.56	NA	NA	NA	NA	NA	NA	NA	NA	NA	NA	NA	NA	NA	NA	NA	NA	NA	NA	NA	NA	NA	NA	NA	NA	NA	NA	NA	NA	NA	NA	NA	NA	NA	NA	NA	NA	NA
rs80241059	102715805	G	A	1	INTRON1	1	1	1.77e-08	NA	NA	NA	NA	NA	NA	NA	NA	NA	NA	NA	NA	NA	NA	NA	NA	NA	NA	NA	NA	NA	NA	NA	NA	NA	NA	NA	NA	NA	NA	NA	NA	NA	NA	NA	NA	NA	NA	NA	NA	NA
rs4522865	102715888	G	A	1	INTRON1	1	1	1.78e-08	0.77	0.53	0.59	0.56	NA	BANK1 (1.3E-16, LCL)	NA	NA	ILMN_1695316	SLC39A8	103401843	103485371	rs4522865	0.994	102934911	G	0.434	-0.00801446	0.0099749	0.4217	-0.0176014	0.0236496	0.4567	0.00653833	0.0161767	0.6861	ILMN_1661646	BANK1	102954005	103214990	rs4522865	0.994	102934911	G	0.434	-0.0274294	0.013814	0.0471	-0.216089	0.0263816	1.32e-16
rs34261083	102717797	C	T	2	INTRON1	1	3	1.19e-05	0.16	0.21	0.23	0.3	NA	NA	NA	NA	NA	NA	NA	NA	NA	NA	NA	NA	NA	NA	NA	NA	NA	NA	NA	NA	NA	NA	NA	NA	NA	NA	NA	NA	NA	NA	NA	NA	NA	NA	NA	NA	NA
rs67800004	102717916	A	T	2	INTRON1	1	3	4.06e-06	0.16	0.19	0.18	0.31	NA	NA	NA	NA	NA	NA	NA	NA	NA	NA	NA	NA	NA	NA	NA	NA	NA	NA	NA	NA	NA	NA	NA	NA	NA	NA	NA	NA	NA	NA	NA	NA	NA	NA	NA	NA	NA
rs17031641	102718100	T	C	2	INTRON1	1	3	5.04e-06	0.18	0.21	0.24	0.31	NA	NA	NA	NA	NA	NA	NA	NA	NA	NA	NA	NA	NA	NA	NA	NA	NA	NA	NA	NA	NA	NA	NA	NA	NA	NA	NA	NA	NA	NA	NA	NA	NA	NA	NA	NA	NA
rs4398527	102718240	T	C	2	INTRON1	1	3	5.6e-06	0.2	0.22	0.24	0.31	NA	NA	NA	NA	NA	NA	NA	NA	NA	NA	NA	NA	NA	NA	NA	NA	NA	NA	NA	NA	NA	NA	NA	NA	NA	NA	NA	NA	NA	NA	NA	NA	NA	NA	NA	NA	NA
rs4496585	102718286	A	G	2	INTRON1	1	3	5.42e-06	0.19	0.22	0.24	0.31	NA	NA	NA	NA	NA	NA	NA	NA	NA	NA	NA	NA	NA	NA	NA	NA	NA	NA	NA	NA	NA	NA	NA	NA	NA	NA	NA	NA	NA	NA	NA	NA	NA	NA	NA	NA	NA
rs11935577	102718619	C	A	2	INTRON1	1	3	5.2e-06	0.2	0.22	0.24	0.31	NA	NA	NA	NA	NA	NA	NA	NA	NA	NA	NA	NA	NA	NA	NA	NA	NA	NA	NA	NA	NA	NA	NA	NA	NA	NA	NA	NA	NA	NA	NA	NA	NA	NA	NA	NA	NA
rs11944577	102718658	A	G	2	INTRON1	1	3	5.97e-06	0.19	0.22	0.24	0.31	NA	BANK1 (7.2E-16, LCL)	NA	NA	ILMN_1695316	SLC39A8	103401843	103485371	rs11944577	0.976	102937681	G	0.343	-0.00872097	0.0102036	0.3927	-0.0359619	0.0241326	0.1362	-0.00206786	0.0165166	0.9004	ILMN_1661646	BANK1	102954005	103214990	rs11944577	0.976	102937681	G	0.343	-0.0248478	0.0141302	0.0787	-0.214762	0.0268976	7.17e-16
rs11944613	102718795	A	G	2	INTRON1	1	3	1.81e-06	0.2	0.22	0.24	0.31	NA	BANK1 (1.6E-15, LCL)	NA	NA	ILMN_1695316	SLC39A8	103401843	103485371	rs11944613	0.991	102937818	G	0.338	-0.00865755	0.0101916	0.3956	-0.0337463	0.0240916	0.1613	0.000243734	0.0164856	0.9882	ILMN_1661646	BANK1	102954005	103214990	rs11944613	0.991	102937818	G	0.338	-0.0263802	0.0141133	0.0616	-0.211751	0.0268487	1.57e-15
rs13117264	102719650	T	G	2	INTRON1	1	3	6.69e-06	0.2	0.22	0.19	0.31	NA	BANK1 (4.2E-16, LCL)	NA	NA	ILMN_1695316	SLC39A8	103401843	103485371	rs13117264	0.976	102938673	T	0.665	0.00815695	0.0102481	0.4261	0.0330592	0.0242294	0.1724	0.00190529	0.0166019	0.9086	ILMN_1661646	BANK1	102954005	103214990	rs13117264	0.976	102938673	T	0.665	0.0238619	0.0141921	0.0927	0.21739	0.0270094	4.25e-16
rs13141934	102719713	G	A	2	INTRON1	1	3	7.19e-06	0.16	0.21	0.18	0.31	NA	NA	NA	NA	NA	NA	NA	NA	NA	NA	NA	NA	NA	NA	NA	NA	NA	NA	NA	NA	NA	NA	NA	NA	NA	NA	NA	NA	NA	NA	NA	NA	NA	NA	NA	NA	NA
rs138641783	102720295	G	A	2	INTRON1	1	3	7.33e-06	0.13	0.17	0.14	0.3	NA	NA	NA	NA	NA	NA	NA	NA	NA	NA	NA	NA	NA	NA	NA	NA	NA	NA	NA	NA	NA	NA	NA	NA	NA	NA	NA	NA	NA	NA	NA	NA	NA	NA	NA	NA	NA
rs35979946	102720551	A	G	2	INTRON1	1	3	4.54e-06	0.19	0.21	0.19	0.3	NA	NA	NA	NA	NA	NA	NA	NA	NA	NA	NA	NA	NA	NA	NA	NA	NA	NA	NA	NA	NA	NA	NA	NA	NA	NA	NA	NA	NA	NA	NA	NA	NA	NA	NA	NA	NA
rs11938185	102720906	C	T	2	INTRON1	1	3	8.3e-06	0.18	0.22	0.19	0.31	NA	NA	NA	NA	NA	NA	NA	NA	NA	NA	NA	NA	NA	NA	NA	NA	NA	NA	NA	NA	NA	NA	NA	NA	NA	NA	NA	NA	NA	NA	NA	NA	NA	NA	NA	NA	NA
rs11938245	102721078	C	T	2	INTRON1	1	3	8.3e-06	0.18	0.22	0.19	0.31	NA	NA	NA	NA	NA	NA	NA	NA	NA	NA	NA	NA	NA	NA	NA	NA	NA	NA	NA	NA	NA	NA	NA	NA	NA	NA	NA	NA	NA	NA	NA	NA	NA	NA	NA	NA	NA
rs67330256	102721281	T	C	2	INTRON1	1	3	1.04e-05	0.17	0.22	0.19	0.31	NA	NA	NA	NA	NA	NA	NA	NA	NA	NA	NA	NA	NA	NA	NA	NA	NA	NA	NA	NA	NA	NA	NA	NA	NA	NA	NA	NA	NA	NA	NA	NA	NA	NA	NA	NA	NA
rs10446706	102721732	G	A	2	INTRON1	1	3	8.63e-06	0.18	0.19	0.14	0.31	NA	BANK1 (3.9E-16, LCL)	NA	NA	ILMN_1695316	SLC39A8	103401843	103485371	rs10446706	0.979	102940755	G	0.667	0.00793542	0.0102506	0.4388	0.0320619	0.0242308	0.1858	0.00238656	0.0166069	0.8857	ILMN_1661646	BANK1	102954005	103214990	rs10446706	0.979	102940755	G	0.667	0.0237592	0.0141956	0.0942	0.21769	0.02701	3.88e-16
rs17266357	102721809	T	C	2	INTRON1	1	3	1.03e-05	0.2	0.21	0.19	0.31	NA	BANK1 (3.0E-16, LCL)	NA	NA	ILMN_1695316	SLC39A8	103401843	103485371	rs17266357	0.984	102940832	T	0.662	0.00779799	0.0102414	0.4464	0.0326833	0.024213	0.1771	0.00229475	0.0165902	0.89	ILMN_1661646	BANK1	102954005	103214990	rs17266357	0.984	102940832	T	0.662	0.0232628	0.0141827	0.101	0.218358	0.0269896	3.02e-16
rs10446707	102722017	C	T	2	INTRON1	1	3	1.07e-05	0.18	0.21	0.19	0.31	NA	NA	NA	NA	NA	NA	NA	NA	NA	NA	NA	NA	NA	NA	NA	NA	NA	NA	NA	NA	NA	NA	NA	NA	NA	NA	NA	NA	NA	NA	NA	NA	NA	NA	NA	NA	NA
rs34499378	102722182	G	A	2	INTRON1	1	3	1.01e-05	0.18	0.21	0.19	0.31	NA	NA	NA	NA	NA	NA	NA	NA	NA	NA	NA	NA	NA	NA	NA	NA	NA	NA	NA	NA	NA	NA	NA	NA	NA	NA	NA	NA	NA	NA	NA	NA	NA	NA	NA	NA	NA
rs4699259	102722393	C	A	2	INTRON1	1	3	6.53e-06	0.13	0.18	0.14	0.31	NA	BANK1 (6.7E-16, LCL)	NA	NA	ILMN_1695316	SLC39A8	103401843	103485371	rs4699259	0.983	102941416	C	0.67	0.00754342	0.0102641	0.4624	0.0233628	0.0242783	0.3359	0.000598853	0.016644	0.9713	ILMN_1661646	BANK1	102954005	103214990	rs4699259	0.983	102941416	C	0.67	0.025144	0.0142143	0.0769	0.216322	0.027062	6.65e-16
rs35838403	102722868	C	T	2	INTRON1	1	3	8.04e-06	0.18	0.19	0.14	0.31	NA	NA	NA	NA	NA	NA	NA	NA	NA	NA	NA	NA	NA	NA	NA	NA	NA	NA	NA	NA	NA	NA	NA	NA	NA	NA	NA	NA	NA	NA	NA	NA	NA	NA	NA	NA	NA
rs17200433	102722913	A	G	2	INTRON1	1	3	9.56e-06	0.18	0.21	0.19	0.31	NA	NA	NA	NA	NA	NA	NA	NA	NA	NA	NA	NA	NA	NA	NA	NA	NA	NA	NA	NA	NA	NA	NA	NA	NA	NA	NA	NA	NA	NA	NA	NA	NA	NA	NA	NA	NA
rs4414957	102723246	C	A	1	INTRON1	1	1	1.42e-08	0.51	0.51	0.63	0.56	NA	NA	NA	NA	NA	NA	NA	NA	NA	NA	NA	NA	NA	NA	NA	NA	NA	NA	NA	NA	NA	NA	NA	NA	NA	NA	NA	NA	NA	NA	NA	NA	NA	NA	NA	NA	NA
rs13146194	102723640	T	C	2	INTRON1	1	3	8.83e-06	0.13	0.18	0.14	0.31	NA	BANK1 (9.2E-16, LCL)	NA	NA	ILMN_1695316	SLC39A8	103401843	103485371	rs13146194	0.937	102942663	T	0.665	0.00774095	0.0102111	0.4484	0.0283393	0.0241358	0.2403	0.0017172	0.0165267	0.9172	ILMN_1661646	BANK1	102954005	103214990	rs13146194	0.937	102942663	T	0.665	0.0245068	0.0141405	0.0831	0.213968	0.0269019	9.2e-16
rs10446708	102723740	T	C	2	INTRON1	1	3	1.05e-05	0.18	0.21	0.19	0.31	NA	NA	NA	NA	NA	NA	NA	NA	NA	NA	NA	NA	NA	NA	NA	NA	NA	NA	NA	NA	NA	NA	NA	NA	NA	NA	NA	NA	NA	NA	NA	NA	NA	NA	NA	NA	NA
rs10446682	102723839	G	A	2	INTRON1	1	3	9.17e-06	0.18	0.21	0.19	0.31	NA	NA	NA	NA	NA	NA	NA	NA	NA	NA	NA	NA	NA	NA	NA	NA	NA	NA	NA	NA	NA	NA	NA	NA	NA	NA	NA	NA	NA	NA	NA	NA	NA	NA	NA	NA	NA
rs7656409	102724405	A	G	1	INTRON1	1	1	2.17e-08	0.51	0.52	0.63	0.56	NA	BANK1 (2.7E-17, LCL)	NA	NA	ILMN_1695316	SLC39A8	103401843	103485371	rs7656409	0.974	102943428	G	0.57	0.00578362	0.0100815	0.5662	0.0151994	0.0238978	0.5248	-0.00607906	0.0163491	0.71	ILMN_1661646	BANK1	102954005	103214990	rs7656409	0.974	102943428	G	0.57	0.0257592	0.0139609	0.065	0.223364	0.0266519	2.67e-17
rs7656627	102724506	A	G	1	INTRON1	1	1	2.55e-08	0.51	0.52	0.63	0.56	NA	NA	NA	NA	NA	NA	NA	NA	NA	NA	NA	NA	NA	NA	NA	NA	NA	NA	NA	NA	NA	NA	NA	NA	NA	NA	NA	NA	NA	NA	NA	NA	NA	NA	NA	NA	NA
rs11929782	102724542	T	C	2	INTRON1	1	3	7.96e-06	0.18	0.21	0.19	0.31	NA	BANK1 (2.8E-16, LCL)	NA	NA	ILMN_1695316	SLC39A8	103401843	103485371	rs11929782	0.987	102943565	T	0.662	0.00751975	0.0102406	0.4628	0.0319501	0.0242078	0.1869	0.00269748	0.0165882	0.8708	ILMN_1661646	BANK1	102954005	103214990	rs11929782	0.987	102943565	T	0.662	0.0229641	0.0141815	0.1054	0.21853	0.0269833	2.82e-16
rs35748951	102724882	C	T	2	INTRON1	1	3	6.95e-06	0.2	0.22	0.19	0.31	NA	NA	NA	NA	NA	NA	NA	NA	NA	NA	NA	NA	NA	NA	NA	NA	NA	NA	NA	NA	NA	NA	NA	NA	NA	NA	NA	NA	NA	NA	NA	NA	NA	NA	NA	NA	NA
rs4699260	102725298	C	T	2	INTRON1	1	3	7.63e-06	0.13	0.18	0.14	0.31	NA	NA	NA	NA	NA	NA	NA	NA	NA	NA	NA	NA	NA	NA	NA	NA	NA	NA	NA	NA	NA	NA	NA	NA	NA	NA	NA	NA	NA	NA	NA	NA	NA	NA	NA	NA	NA
rs4699261	102725474	G	A	2	INTRON1	1	3	8.02e-06	0.18	0.21	0.19	0.31	NA	NA	NA	NA	NA	NA	NA	NA	NA	NA	NA	NA	NA	NA	NA	NA	NA	NA	NA	NA	NA	NA	NA	NA	NA	NA	NA	NA	NA	NA	NA	NA	NA	NA	NA	NA	NA
rs4698969	102725955	C	T	2	INTRON1	1	3	7.29e-06	0.18	0.21	0.19	0.31	NA	BANK1 (5.2E-16, LCL)	NA	NA	ILMN_1695316	SLC39A8	103401843	103485371	rs4698969	0.993	102944978	T	0.334	-0.00748449	0.0102626	0.4658	-0.0245963	0.0242725	0.3109	-0.000770777	0.016643	0.9631	ILMN_1661646	BANK1	102954005	103214990	rs4698969	0.993	102944978	T	0.334	-0.0249111	0.0142124	0.0796	-0.217137	0.0270575	5.15e-16
rs4699262	102726005	G	A	2	INTRON1	1	3	9.23e-07	0.13	0.18	0.14	0.31	NA	BANK1 (7.4E-16, LCL)	NA	NA	ILMN_1695316	SLC39A8	103401843	103485371	rs4699262	0.999	102945028	G	0.668	0.0075211	0.0102326	0.4623	0.0234157	0.0242079	0.3334	0.000475421	0.0165937	0.9771	ILMN_1661646	BANK1	102954005	103214990	rs4699262	0.999	102945028	G	0.668	0.0244153	0.0141707	0.0849	0.215314	0.0269842	7.47e-16
rs6833764	102726095	G	A	1	INTRON1	1	1	1.99e-08	0.51	0.52	0.63	0.56	NA	BANK1 (4.0E-17, LCL)	NA	NA	ILMN_1695316	SLC39A8	103401843	103485371	rs6833764	0.967	102945118	G	0.427	-0.00537071	0.010109	0.5952	-0.00762834	0.0239595	0.7502	0.00887932	0.0163919	0.588	ILMN_1661646	BANK1	102954005	103214990	rs6833764	0.967	102945118	G	0.427	-0.0269951	0.0139979	0.0538	-0.222501	0.0267083	4.07e-17
rs6811141	102726241	T	G	1	INTRON1	1	1	1.58e-08	0.51	0.52	0.63	0.56	NA	BANK1 (4.1E-17, LCL)	NA	NA	ILMN_1695316	SLC39A8	103401843	103485371	rs6811141	0.96	102945264	T	0.424	-0.00437057	0.010197	0.6682	-0.00567521	0.0241646	0.8143	0.00842103	0.0165459	0.6108	ILMN_1661646	BANK1	102954005	103214990	rs6811141	0.96	102945264	T	0.424	-0.0255848	0.0141188	0.07	-0.224332	0.0269302	4.09e-17
rs17266552	102726519	G	A	2	INTRON1	1	3	5.88e-06	0.13	0.18	0.14	0.31	NA	BANK1 (6.0E-16, LCL)	NA	NA	ILMN_1695316	SLC39A8	103401843	103485371	rs17266552	0.994	102945542	G	0.668	0.00754236	0.0102546	0.462	0.0234859	0.0242553	0.3329	0.000195974	0.0166347	0.9906	ILMN_1661646	BANK1	102954005	103214990	rs17266552	0.994	102945542	G	0.668	0.0248048	0.014201	0.0807	0.21648	0.0270358	5.96e-16
rs35194352	102726594	T	C	2	INTRON1	1	3	5.68e-06	0.2	0.22	0.19	0.31	NA	NA	NA	NA	NA	NA	NA	NA	NA	NA	NA	NA	NA	NA	NA	NA	NA	NA	NA	NA	NA	NA	NA	NA	NA	NA	NA	NA	NA	NA	NA	NA	NA	NA	NA	NA	NA
rs35416717	102726657	C	A	2	INTRON1	1	3	5.88e-06	0.18	0.21	0.19	0.31	NA	NA	NA	NA	NA	NA	NA	NA	NA	NA	NA	NA	NA	NA	NA	NA	NA	NA	NA	NA	NA	NA	NA	NA	NA	NA	NA	NA	NA	NA	NA	NA	NA	NA	NA	NA	NA
rs145580853	102727513	T	TA	2	INTRON1	1	3	6.65e-06	NA	NA	NA	NA	NA	NA	NA	NA	NA	NA	NA	NA	NA	NA	NA	NA	NA	NA	NA	NA	NA	NA	NA	NA	NA	NA	NA	NA	NA	NA	NA	NA	NA	NA	NA	NA	NA	NA	NA	NA	NA
rs11940244	102727575	G	T	2	INTRON1	1	3	5.59e-06	0.2	0.22	0.19	0.31	NA	NA	NA	NA	NA	NA	NA	NA	NA	NA	NA	NA	NA	NA	NA	NA	NA	NA	NA	NA	NA	NA	NA	NA	NA	NA	NA	NA	NA	NA	NA	NA	NA	NA	NA	NA	NA
rs11940179	102727577	C	T	2	INTRON1	1	3	5.59e-06	0.2	0.21	0.19	0.31	NA	NA	NA	NA	NA	NA	NA	NA	NA	NA	NA	NA	NA	NA	NA	NA	NA	NA	NA	NA	NA	NA	NA	NA	NA	NA	NA	NA	NA	NA	NA	NA	NA	NA	NA	NA	NA
rs11931087	102727619	A	G	2	INTRON1	1	3	6.13e-06	0.13	0.19	0.14	0.31	NA	BANK1 (5.8E-16, LCL)	NA	NA	ILMN_1695316	SLC39A8	103401843	103485371	rs11931087	0.993	102946642	G	0.332	-0.0076111	0.0102629	0.4583	-0.0237122	0.024276	0.3287	-0.000157067	0.0166514	0.9925	ILMN_1661646	BANK1	102954005	103214990	rs11931087	0.993	102946642	G	0.332	-0.0248725	0.0142125	0.0801	-0.216772	0.0270588	5.77e-16
rs66638185	102729417	T	C	2	INTRON1	1	3	4.11e-06	0.17	0.2	0.2	0.31	NA	NA	NA	NA	NA	NA	NA	NA	NA	NA	NA	NA	NA	NA	NA	NA	NA	NA	NA	NA	NA	NA	NA	NA	NA	NA	NA	NA	NA	NA	NA	NA	NA	NA	NA	NA	NA
rs34851381	102729463	T	C	2	INTRON1	1	3	4.14e-06	0.2	0.22	0.19	0.31	NA	NA	NA	NA	NA	NA	NA	NA	NA	NA	NA	NA	NA	NA	NA	NA	NA	NA	NA	NA	NA	NA	NA	NA	NA	NA	NA	NA	NA	NA	NA	NA	NA	NA	NA	NA	NA
rs35446399	102729766	G	A	2	INTRON1	1	3	4.92e-06	0.18	0.19	0.14	0.31	NA	NA	NA	NA	NA	NA	NA	NA	NA	NA	NA	NA	NA	NA	NA	NA	NA	NA	NA	NA	NA	NA	NA	NA	NA	NA	NA	NA	NA	NA	NA	NA	NA	NA	NA	NA	NA
rs13124747	102729954	A	G	2	INTRON1	1	3	4.46e-06	0.13	0.18	0.14	0.31	NA	NA	NA	NA	NA	NA	NA	NA	NA	NA	NA	NA	NA	NA	NA	NA	NA	NA	NA	NA	NA	NA	NA	NA	NA	NA	NA	NA	NA	NA	NA	NA	NA	NA	NA	NA	NA
rs13152198	102730070	T	C	2	INTRON1	1	3	5.4e-06	0.13	0.18	0.14	0.31	NA	NA	NA	NA	NA	NA	NA	NA	NA	NA	NA	NA	NA	NA	NA	NA	NA	NA	NA	NA	NA	NA	NA	NA	NA	NA	NA	NA	NA	NA	NA	NA	NA	NA	NA	NA	NA
rs13136297	102736456	T	C	2	INTRON2	2	5	5.21e-09	0.41	0.42	0.35	0.37	NA	BANK1 (5.3E-13, LCL)	BANK1 (exon-ratio, 5.3E-39, exon chr_4_102750965_102751363)	NA	ILMN_1695316	SLC39A8	103401843	103485371	rs13136297	0.964	102955479	T	0.379	-0.00908938	0.0103299	0.3789	-0.0149587	0.0245568	0.5424	-0.00151397	0.0166451	0.9275	ILMN_1661646	BANK1	102954005	103214990	rs13136297	0.964	102955479	T	0.379	-0.0305054	0.0143097	0.033	-0.197698	0.0273927	5.31e-13
rs13136796	102736743	A	T	2	INTRON2	2	6	7.36e-08	0.34	0.23	0.2	0.29	NA	BANK1 (4.0E-13, LCL)	NA	NA	ILMN_1695316	SLC39A8	103401843	103485371	rs13136796	0.966	102955766	T	0.321	-0.0118576	0.0106011	0.2633	-0.0255316	0.0250463	0.308	-0.00887217	0.017161	0.6052	ILMN_1661646	BANK1	102954005	103214990	rs13136796	0.966	102955766	T	0.321	-0.030005	0.014685	0.041	-0.202617	0.0279294	4.03e-13
rs66976837	102736943	CTTGTT	C	2	INTRON2	2	6	6.66e-08	NA	NA	NA	NA	NA	NA	NA	NA	NA	NA	NA	NA	NA	NA	NA	NA	NA	NA	NA	NA	NA	NA	NA	NA	NA	NA	NA	NA	NA	NA	NA	NA	NA	NA	NA	NA	NA	NA	NA	NA	NA
rs10028805	102737250	G	A	2	INTRON2	2	5	2.22e-09	0.65	0.43	0.35	0.36	NA	BANK1 (8.0E-13, LCL)	BANK1 (exon-level, 2.7E-52, exon chr_4_102750965_102751363)	NA	ILMN_1695316	SLC39A8	103401843	103485371	rs10028805	0.989	102956273	G	0.624	0.00922163	0.0102698	0.3692	0.0138982	0.0244179	0.5692	0.0013111	0.0165452	0.9368	ILMN_1661646	BANK1	102954005	103214990	rs10028805	0.989	102956273	G	0.624	0.0292286	0.0142266	0.0399	0.195074	0.0272395	7.98e-13
rs4615176	102737936	C	G	2	INTRON2	2	5	2.33e-09	0.84	0.43	0.44	0.37	NA	NA	NA	NA	NA	NA	NA	NA	NA	NA	NA	NA	NA	NA	NA	NA	NA	NA	NA	NA	NA	NA	NA	NA	NA	NA	NA	NA	NA	NA	NA	NA	NA	NA	NA	NA	NA
rs4411998	102738147	T	C	2	INTRON2	2	5	3.77e-09	0.65	0.43	0.35	0.36	NA	BANK1 (4.0E-13, LCL)	NA	NA	ILMN_1695316	SLC39A8	103401843	103485371	rs4411998	0.968	102957170	T	0.617	0.0086025	0.0102382	0.4008	0.0230293	0.0243863	0.345	0.00372304	0.0165044	0.8215	ILMN_1661646	BANK1	102954005	103214990	rs4411998	0.968	102957170	T	0.617	0.0279491	0.0141833	0.0488	0.197329	0.0272033	4.05e-13
rs2052445	102738722	A	G	2	INTRON2	2	6	7.45e-08	0.34	0.23	0.19	0.29	NA	NA	NA	NA	NA	NA	NA	NA	NA	NA	NA	NA	NA	NA	NA	NA	NA	NA	NA	NA	NA	NA	NA	NA	NA	NA	NA	NA	NA	NA	NA	NA	NA	NA	NA	NA	NA
rs5860695	102738856	TA	T	2	INTRON2	2	6	7.84e-08	NA	NA	NA	NA	NA	NA	NA	NA	NA	NA	NA	NA	NA	NA	NA	NA	NA	NA	NA	NA	NA	NA	NA	NA	NA	NA	NA	NA	NA	NA	NA	NA	NA	NA	NA	NA	NA	NA	NA	NA	NA
rs35388091	102739452	C	T	2	INTRON2	2	6	5.36e-08	0.44	0.24	0.19	0.29	NA	NA	NA	NA	NA	NA	NA	NA	NA	NA	NA	NA	NA	NA	NA	NA	NA	NA	NA	NA	NA	NA	NA	NA	NA	NA	NA	NA	NA	NA	NA	NA	NA	NA	NA	NA	NA
rs1421627	102739536	G	A	2	INTRON2	2	6	9.4e-08	0.44	0.24	0.19	0.28	NA	BANK1 (3.6E-13, LCL)	NA	NA	ILMN_1695316	SLC39A8	103401843	103485371	rs1421627	0.967	102958559	G	0.678	0.0116099	0.0105954	0.2732	0.025491	0.0250363	0.3086	0.00942845	0.0171536	0.5826	ILMN_1661646	BANK1	102954005	103214990	rs1421627	0.967	102958559	G	0.678	0.0300237	0.0146771	0.0408	0.202934	0.0279176	3.62e-13
rs13106926	102739791	A	G	2	INTRON2	2	6	1.36e-08	0.34	0.23	0.2	0.29	NA	NA	NA	NA	NA	NA	NA	NA	NA	NA	NA	NA	NA	NA	NA	NA	NA	NA	NA	NA	NA	NA	NA	NA	NA	NA	NA	NA	NA	NA	NA	NA	NA	NA	NA	NA	NA
rs13107572	102739928	C	A	2	INTRON2	2	6	7.19e-08	0.34	0.23	0.19	0.29	NA	NA	NA	NA	NA	NA	NA	NA	NA	NA	NA	NA	NA	NA	NA	NA	NA	NA	NA	NA	NA	NA	NA	NA	NA	NA	NA	NA	NA	NA	NA	NA	NA	NA	NA	NA	NA
rs13107612	102739980	C	T	2	INTRON2	2	6	7.19e-08	0.34	0.23	0.19	0.29	NA	NA	NA	NA	NA	NA	NA	NA	NA	NA	NA	NA	NA	NA	NA	NA	NA	NA	NA	NA	NA	NA	NA	NA	NA	NA	NA	NA	NA	NA	NA	NA	NA	NA	NA	NA	NA
rs71597109	102741002	C	T	2	INTRON2	2	6	5.27e-08	0.24	0.2	0.15	0.29	NA	NA	NA	NA	NA	NA	NA	NA	NA	NA	NA	NA	NA	NA	NA	NA	NA	NA	NA	NA	NA	NA	NA	NA	NA	NA	NA	NA	NA	NA	NA	NA	NA	NA	NA	NA	NA
rs13135381	102743353	A	G	2	INTRON2	2	6	6.8e-08	0.24	0.2	0.15	0.29	NA	NA	NA	NA	NA	NA	NA	NA	NA	NA	NA	NA	NA	NA	NA	NA	NA	NA	NA	NA	NA	NA	NA	NA	NA	NA	NA	NA	NA	NA	NA	NA	NA	NA	NA	NA	NA
rs13136219	102743687	C	T	2	INTRON2	2	5	8.21e-09	0.66	0.43	0.35	0.36	NA	NA	NA	NA	NA	NA	NA	NA	NA	NA	NA	NA	NA	NA	NA	NA	NA	NA	NA	NA	NA	NA	NA	NA	NA	NA	NA	NA	NA	NA	NA	NA	NA	NA	NA	NA	NA
rs55768089	102743698	T	A	2	INTRON2	2	6	1.38e-07	0.24	0.2	0.15	0.29	NA	NA	NA	NA	NA	NA	NA	NA	NA	NA	NA	NA	NA	NA	NA	NA	NA	NA	NA	NA	NA	NA	NA	NA	NA	NA	NA	NA	NA	NA	NA	NA	NA	NA	NA	NA	NA
rs13112246	102743811	T	C	2	INTRON2	2	5	9.33e-09	0.41	0.41	0.35	0.36	NA	NA	NA	NA	NA	NA	NA	NA	NA	NA	NA	NA	NA	NA	NA	NA	NA	NA	NA	NA	NA	NA	NA	NA	NA	NA	NA	NA	NA	NA	NA	NA	NA	NA	NA	NA	NA
rs13137133	102744092	C	T	2	INTRON2	2	5	3.58e-08	0.75	0.43	0.44	0.37	NA	NA	NA	NA	NA	NA	NA	NA	NA	NA	NA	NA	NA	NA	NA	NA	NA	NA	NA	NA	NA	NA	NA	NA	NA	NA	NA	NA	NA	NA	NA	NA	NA	NA	NA	NA	NA
rs1125271	102745985	C	T	2	INTRON2	2	6	1.27e-07	0.23	0.2	0.15	0.29	NA	NA	NA	NA	NA	NA	NA	NA	NA	NA	NA	NA	NA	NA	NA	NA	NA	NA	NA	NA	NA	NA	NA	NA	NA	NA	NA	NA	NA	NA	NA	NA	NA	NA	NA	NA	NA
rs4276281	102746780	A	C	2	INTRON2	2	5	4.04e-08	0.75	0.43	0.44	0.37	NA	BANK1 (6.2E-13, LCL)	NA	NA	ILMN_1695316	SLC39A8	103401843	103485371	rs4276281	0.939	102965803	C	0.619	0.00840612	0.0102455	0.4119	0.0134362	0.0243615	0.5813	0.00188103	0.0165004	0.9092	ILMN_1661646	BANK1	102954005	103214990	rs4276281	0.939	102965803	C	0.619	0.027428	0.014193	0.0533	0.195545	0.0271776	6.24e-13
rs7698632	102747265	G	C	2	INTRON2	2	5	1.54e-08	0.75	0.43	0.44	0.37	NA	NA	NA	NA	NA	NA	NA	NA	NA	NA	NA	NA	NA	NA	NA	NA	NA	NA	NA	NA	NA	NA	NA	NA	NA	NA	NA	NA	NA	NA	NA	NA	NA	NA	NA	NA	NA
rs12163856	102747927	A	G	2	INTRON2	2	5	1.35e-08	0.7	0.41	0.39	0.37	NA	NA	NA	NA	NA	NA	NA	NA	NA	NA	NA	NA	NA	NA	NA	NA	NA	NA	NA	NA	NA	NA	NA	NA	NA	NA	NA	NA	NA	NA	NA	NA	NA	NA	NA	NA	NA
rs56857058	102749300	A	AT	2	INTRON2	2	5	1.77e-08	NA	NA	NA	NA	NA	NA	NA	NA	NA	NA	NA	NA	NA	NA	NA	NA	NA	NA	NA	NA	NA	NA	NA	NA	NA	NA	NA	NA	NA	NA	NA	NA	NA	NA	NA	NA	NA	NA	NA	NA	NA
rs17266594	102750922	T	C	2	INTRON2	2	6	1.25e-07	0.23	0.2	0.15	0.29	NA	NA	NA	NA	NA	NA	NA	NA	NA	NA	NA	NA	NA	NA	NA	NA	NA	NA	NA	NA	NA	NA	NA	NA	NA	NA	NA	NA	NA	NA	NA	NA	NA	NA	NA	NA	NA
rs10516487	102751076	G	A	2	EXON2(R61H)	2	6	7.34e-08	0.23	0.2	0.15	0.29	NA	BANK1 (6.5E-13, LCL)	NA	NA	ILMN_1695316	SLC39A8	103401843	103485371	rs10516487	0.963	102970099	G	0.683	0.0124985	0.0105545	0.2363	0.0250427	0.0249339	0.3152	0.00853428	0.0170951	0.6176	ILMN_1661646	BANK1	102954005	103214990	rs10516487	0.963	102970099	G	0.683	0.0289895	0.0146196	0.0474	0.19986	0.0277996	6.51e-13
rs10516486	102751276	T	C	2	EXON2(L98L)	2	5	1.3e-08	0.75	0.43	0.44	0.37	NA	BANK1 (3.8E-13, LCL)	NA	NA	ILMN_1695316	SLC39A8	103401843	103485371	rs10516486	0.997	102970299	T	0.383	-0.00601912	0.0102175	0.5558	-0.0137943	0.0242932	0.5702	-0.00575438	0.0164837	0.727	ILMN_1661646	BANK1	102954005	103214990	rs10516486	0.997	102970299	T	0.383	-0.0262388	0.0141538	0.0638	-0.196816	0.0271003	3.8e-13
rs34029191	102752201	A	G	2	INTRON3	2	6	1.38e-07	0.24	0.2	0.15	0.29	NA	NA	NA	NA	NA	NA	NA	NA	NA	NA	NA	NA	NA	NA	NA	NA	NA	NA	NA	NA	NA	NA	NA	NA	NA	NA	NA	NA	NA	NA	NA	NA	NA	NA	NA	NA	NA
rs17200824	102752589	A	G	2	INTRON3	2	6	1.15e-07	0.23	0.2	0.15	0.29	NA	NA	NA	NA	NA	NA	NA	NA	NA	NA	NA	NA	NA	NA	NA	NA	NA	NA	NA	NA	NA	NA	NA	NA	NA	NA	NA	NA	NA	NA	NA	NA	NA	NA	NA	NA	NA
rs4637409	102753408	A	G	2	INTRON3	2	6	1.04e-07	0.23	0.2	0.15	0.29	NA	BANK1 (6.0E-13, LCL)	NA	NA	ILMN_1695316	SLC39A8	103401843	103485371	rs4637409	0.989	102972431	G	0.316	-0.0132357	0.0105855	0.2112	-0.0253892	0.0250056	0.3099	-0.00828882	0.0171419	0.6287	ILMN_1661646	BANK1	102954005	103214990	rs4637409	0.989	102972431	G	0.316	-0.0302697	0.0146626	0.039	-0.200725	0.0278784	6.02e-13
rs34749007	102754507	G	A	2	INTRON3	2	6	1.09e-07	0.24	0.2	0.15	0.29	NA	NA	NA	NA	NA	NA	NA	NA	NA	NA	NA	NA	NA	NA	NA	NA	NA	NA	NA	NA	NA	NA	NA	NA	NA	NA	NA	NA	NA	NA	NA	NA	NA	NA	NA	NA	NA
rs13145909	102755378	G	A	2	INTRON3	2	5	9.06e-09	0.47	0.41	0.44	0.37	NA	BANK1 (9.0E-13, LCL)	NA	NA	ILMN_1695316	SLC39A8	103401843	103485371	rs13145909	0.955	102974401	G	0.617	0.0100014	0.0103508	0.3339	0.0132232	0.0245915	0.5908	-0.000757446	0.0166693	0.9638	ILMN_1661646	BANK1	102954005	103214990	rs13145909	0.955	102974401	G	0.617	0.0295987	0.0143362	0.039	0.195854	0.0274114	9e-13
rs4643809	102756099	C	T	2	INTRON3	2	5	5.03e-09	0.65	0.43	0.35	0.36	NA	NA	NA	NA	NA	NA	NA	NA	NA	NA	NA	NA	NA	NA	NA	NA	NA	NA	NA	NA	NA	NA	NA	NA	NA	NA	NA	NA	NA	NA	NA	NA	NA	NA	NA	NA	NA
rs7682827	102757065	G	A	2	INTRON3	2	5	7.97e-09	0.59	0.41	0.44	0.37	NA	BANK1 (1.0E-12, LCL)	NA	NA	ILMN_1695316	SLC39A8	103401843	103485371	rs7682827	0.959	102976088	G	0.614	0.00879412	0.010312	0.3938	0.0120632	0.0245028	0.6225	0.00146005	0.0166007	0.9299	ILMN_1661646	BANK1	102954005	103214990	rs7682827	0.959	102976088	G	0.614	0.0298443	0.0142825	0.0367	0.19473	0.0273117	1e-12
rs10016325	102757578	C	A	2	INTRON3	2	5	7.88e-09	0.58	0.41	0.44	0.37	NA	NA	NA	NA	NA	NA	NA	NA	NA	NA	NA	NA	NA	NA	NA	NA	NA	NA	NA	NA	NA	NA	NA	NA	NA	NA	NA	NA	NA	NA	NA	NA	NA	NA	NA	NA	NA
rs2080820	102758403	C	A	2	INTRON3	2	6	9.87e-08	0.24	0.2	0.15	0.29	NA	BANK1 (1.2E-12, LCL)	NA	NA	ILMN_1695316	SLC39A8	103401843	103485371	rs2080820	0.952	102977426	C	0.681	0.0145959	0.0106861	0.172	0.0232478	0.0252329	0.3569	0.00600237	0.0173124	0.7288	ILMN_1661646	BANK1	102954005	103214990	rs2080820	0.952	102977426	C	0.681	0.0330849	0.0148	0.0254	0.199641	0.0281149	1.24e-12
rs11940934	102770557	A	G	2	INTRON3	3	10	0.0004754	0.19	0.23	0.2	0.35	NA	NA	NA	NA	NA	NA	NA	NA	NA	NA	NA	NA	NA	NA	NA	NA	NA	NA	NA	NA	NA	NA	NA	NA	NA	NA	NA	NA	NA	NA	NA	NA	NA	NA	NA	NA	NA
rs28625045	102772190	G	A	2	INTRON3	3	10	7.61e-06	0.69	0.3	0.29	0.37	NA	NA	NA	NA	NA	NA	NA	NA	NA	NA	NA	NA	NA	NA	NA	NA	NA	NA	NA	NA	NA	NA	NA	NA	NA	NA	NA	NA	NA	NA	NA	NA	NA	NA	NA	NA	NA
rs4610336	102772299	G	A	2	INTRON3	3	9	3.1e-07	0.76	0.49	0.52	0.45	NA	NA	NA	NA	NA	NA	NA	NA	NA	NA	NA	NA	NA	NA	NA	NA	NA	NA	NA	NA	NA	NA	NA	NA	NA	NA	NA	NA	NA	NA	NA	NA	NA	NA	NA	NA	NA
rs4607219	102773838	T	C	2	INTRON3	3	9	3.14e-07	0.78	0.5	0.52	0.46	NA	NA	NA	NA	NA	NA	NA	NA	NA	NA	NA	NA	NA	NA	NA	NA	NA	NA	NA	NA	NA	NA	NA	NA	NA	NA	NA	NA	NA	NA	NA	NA	NA	NA	NA	NA	NA
rs34210876	102777542	TAAAG	T	2	INTRON4	3	10	3.13e-06	NA	NA	NA	NA	NA	NA	NA	NA	NA	NA	NA	NA	NA	NA	NA	NA	NA	NA	NA	NA	NA	NA	NA	NA	NA	NA	NA	NA	NA	NA	NA	NA	NA	NA	NA	NA	NA	NA	NA	NA	NA
rs4698972	102778455	T	C	2	INTRON4	3	9	7.98e-07	0.76	0.5	0.53	0.46	NA	BANK1 (2.8E-11, LCL)	NA	Westra2013,Whole_Blood,BANK1,8,622425621471707E-4	ILMN_1695316	SLC39A8	103401843	103485371	rs4698972	0.98	102997478	T	0.533	0.00655881	0.0100502	0.514	0.0137452	0.0238664	0.5647	-0.00207668	0.01602	0.8969	ILMN_1661646	BANK1	102954005	103214990	rs4698972	0.98	102997478	T	0.533	0.0204754	0.0139144	0.1411	0.177039	0.0265849	2.75e-11
rs4235402	102778646	C	G	2	INTRON4	3	9	2.03e-07	0.74	0.49	0.53	0.46	NA	BANK1 (1.5E-11, LCL)	NA	Westra2013,Whole_Blood,BANK1,8,192727959349844E-4	ILMN_1695316	SLC39A8	103401843	103485371	rs4235402	0.974	102997669	G	0.465	-0.00665755	0.0100689	0.5085	-0.01416	0.023914	0.5538	0.00220534	0.0160536	0.8907	ILMN_1661646	BANK1	102954005	103214990	rs4235402	0.974	102997669	G	0.465	-0.021123	0.0139408	0.1297	-0.179789	0.0266417	1.5e-11
rs4698974	102779314	T	A	2	INTRON4	3	9	1.58e-07	0.73	0.49	0.53	0.46	NA	BANK1 (1.5E-11, LCL)	NA	Westra2013,Whole_Blood,BANK1,7,749229115824909E-4	ILMN_1695316	SLC39A8	103401843	103485371	rs4698974	0.974	102998337	T	0.535	0.00667001	0.0100682	0.5077	0.0141665	0.0239122	0.5536	-0.00224249	0.0160524	0.8889	ILMN_1661646	BANK1	102954005	103214990	rs4698974	0.974	102998337	T	0.535	0.0211194	0.0139398	0.1298	0.179767	0.0266395	1.5e-11
rs4698975	102779328	G	A	2	INTRON4	3	10	3.13e-06	0.19	0.23	0.2	0.34	BANKL1 (3.6E-6, whole blood)	BANK1 (2.5E-12, LCL)	NA	Westra2013,Whole_Blood,BANK1,3,621501538234442E-6	ILMN_1695316	SLC39A8	103401843	103485371	rs4698975	0.967	102998351	G	0.635	0.0162648	0.0103134	0.1148	0.0129993	0.0243548	0.5935	0.0182999	0.0167171	0.2737	ILMN_1661646	BANK1	102954005	103214990	rs4698975	0.967	102998351	G	0.635	0.0401957	0.0142842	0.0049	0.19018	0.0271596	2.52e-12
rs4426778	102780724	G	A	2	INTRON4	3	9	3.56e-07	0.76	0.49	0.53	0.45	NA	NA	NA	NA	NA	NA	NA	NA	NA	NA	NA	NA	NA	NA	NA	NA	NA	NA	NA	NA	NA	NA	NA	NA	NA	NA	NA	NA	NA	NA	NA	NA	NA	NA	NA	NA	NA
rs4443287	102780792	A	C	2	INTRON4	3	9	2.7e-07	0.79	0.49	0.53	0.45	NA	NA	NA	NA	NA	NA	NA	NA	NA	NA	NA	NA	NA	NA	NA	NA	NA	NA	NA	NA	NA	NA	NA	NA	NA	NA	NA	NA	NA	NA	NA	NA	NA	NA	NA	NA	NA
rs4365725	102780881	G	T	2	INTRON4	3	9	3.78e-07	0.72	0.49	0.53	0.45	NA	BANK1 (1.8E-11, LCL)	NA	Westra2013,Whole_Blood,BANK1,7,381569085501354E-4	ILMN_1695316	SLC39A8	103401843	103485371	rs4365725	0.983	102999904	T	0.461	-0.00622306	0.0100695	0.5366	-0.00916914	0.0239227	0.7015	0.00126136	0.0160598	0.9374	ILMN_1661646	BANK1	102954005	103214990	rs4365725	0.983	102999904	T	0.461	-0.0219505	0.013943	0.1154	-0.179223	0.0266636	1.8e-11
rs35201947	102781331	C	T	2	INTRON4	3	10	3e-06	0.19	0.23	0.21	0.35	NA	NA	NA	NA	NA	NA	NA	NA	NA	NA	NA	NA	NA	NA	NA	NA	NA	NA	NA	NA	NA	NA	NA	NA	NA	NA	NA	NA	NA	NA	NA	NA	NA	NA	NA	NA	NA
rs4296682	102782908	T	A	2	INTRON4	3	9	5.11e-07	0.77	0.49	0.53	0.45	NA	BANK1 (8.7E-12, LCL)	NA	Westra2013,Whole_Blood,BANK1,7,030165859118506E-4	ILMN_1695316	SLC39A8	103401843	103485371	rs4296682	0.977	103001931	T	0.535	0.007574	0.0101107	0.4538	0.013155	0.0240087	0.5837	-0.0028963	0.0161155	0.8574	ILMN_1661646	BANK1	102954005	103214990	rs4296682	0.977	103001931	T	0.535	0.021014	0.013998	0.1333	0.182541	0.0267427	8.74e-12
rs4572884	102783351	G	A	2	INTRON4	3	10	5.32e-06	0.6	0.31	0.3	0.38	BANK1 (3.5E-6, whole blood)	BANK1 (8.0E-12, LCL)	NA	Westra2013,Whole_Blood,BANK1,3,5077720189818213E-6	ILMN_1695316	SLC39A8	103401843	103485371	rs4572884	0.995	103002374	T	0.41	-0.0110975	0.0100914	0.2715	-0.0215364	0.0237905	0.3653	-0.00839785	0.0162679	0.6057	ILMN_1661646	BANK1	102954005	103214990	rs4572884	0.995	103002374	T	0.41	-0.0225483	0.0139662	0.1064	-0.18085	0.0264457	8e-12
rs13116542	102788747	A	G	2	INTRON5	3	10	0.00024	0.2	0.23	0.2	0.35	NA	NA	NA	NA	NA	NA	NA	NA	NA	NA	NA	NA	NA	NA	NA	NA	NA	NA	NA	NA	NA	NA	NA	NA	NA	NA	NA	NA	NA	NA	NA	NA	NA	NA	NA	NA	NA
rs12331849	102790818	C	T	2	INTRON5	3	9	1.5e-07	0.77	0.5	0.53	0.46	NA	BANK1 (1.7E-11, LCL)	NA	Westra2013,Whole_Blood,BANK1,1,6403425243498228E-4	ILMN_1695316	SLC39A8	103401843	103485371	rs12331849	0.957	103009841	T	0.446	-0.00934146	0.0102783	0.3634	-0.0180494	0.024337	0.4583	0.00174692	0.0164533	0.9154	ILMN_1661646	BANK1	102954005	103214990	rs12331849	0.957	103009841	T	0.446	-0.0220038	0.0142285	0.122	-0.182284	0.0270872	1.7e-11
rs6857428	102792611	T	G	2	INTRON6	3	9	1.43e-07	0.77	0.5	0.53	0.46	NA	NA	NA	NA	NA	NA	NA	NA	NA	NA	NA	NA	NA	NA	NA	NA	NA	NA	NA	NA	NA	NA	NA	NA	NA	NA	NA	NA	NA	NA	NA	NA	NA	NA	NA	NA	NA
rs4639076	102793224	C	G	2	INTRON6	3	10	0.0001969	0.62	0.31	0.3	0.38	NA	NA	NA	NA	NA	NA	NA	NA	NA	NA	NA	NA	NA	NA	NA	NA	NA	NA	NA	NA	NA	NA	NA	NA	NA	NA	NA	NA	NA	NA	NA	NA	NA	NA	NA	NA	NA
rs4270588	102793278	A	G	2	INTRON6	3	9	1.72e-07	0.77	0.5	0.53	0.46	NA	NA	NA	NA	NA	NA	NA	NA	NA	NA	NA	NA	NA	NA	NA	NA	NA	NA	NA	NA	NA	NA	NA	NA	NA	NA	NA	NA	NA	NA	NA	NA	NA	NA	NA	NA	NA
rs4270589	102793376	A	G	2	INTRON6	3	9	3.08e-07	0.67	0.5	0.53	0.46	NA	BANK1 (1.6E-11, LCL)	NA	Westra2013,Whole_Blood,BANK1,7,424600952591339E-4	ILMN_1695316	SLC39A8	103401843	103485371	rs4270589	0.995	103012399	G	0.466	-0.00878394	0.0100699	0.383	-0.0116327	0.0239091	0.6266	0.00389065	0.0160451	0.8084	ILMN_1661646	BANK1	102954005	103214990	rs4270589	0.995	103012399	G	0.466	-0.0206013	0.0139413	0.1395	-0.17939	0.0266321	1.63e-11
rs2216546	102793500	G	T	2	INTRON6	3	10	0.000204	0.62	0.31	0.3	0.38	BANK1 (2.9E-6, whole blood)	BANK1 (6.8E-12, LCL)	NA	Westra2013,Whole_Blood,BANK1,2,8940419818826366E-6	ILMN_1695316	SLC39A8	103401843	103485371	rs2216546	0.999	103012523	T	0.411	-0.0112503	0.0100996	0.2653	-0.0225846	0.0238106	0.3429	-0.00683847	0.0162846	0.6745	ILMN_1661646	BANK1	102954005	103214990	rs2216546	0.999	103012523	T	0.411	-0.0230899	0.0139777	0.0986	-0.181634	0.0264698	6.79e-12
rs13108400	102794613	A	G	2	INTRON6	3	10	0.0002784	0.62	0.31	0.3	0.38	BANK1 (3.2E-6, whole blood)	BANK1 (6.7E-12, LCL)	NA	Westra2013,Whole_Blood,BANK1,3,1991703693074397E-6	ILMN_1695316	SLC39A8	103401843	103485371	rs13108400	0.984	103013636	G	0.4	-0.0123372	0.0101106	0.2224	-0.0242409	0.023841	0.3093	-0.00583337	0.0163109	0.7206	ILMN_1661646	BANK1	102954005	103214990	rs13108400	0.984	103013636	G	0.4	-0.0244218	0.0139936	0.0809	-0.181958	0.026509	6.7e-12
rs10016018	102794621	A	T	2	INTRON6	3	10	0.000205	0.62	0.31	0.3	0.38	BANK1 (4.8E-6, whole blood)	BANK1 (1.5E-11, LCL)	NA	Westra2013,Whole_Blood,BANK1,4,807901392393887E-6	ILMN_1695316	SLC39A8	103401843	103485371	rs10016018	0.958	103013644	T	0.385	-0.01281	0.0104297	0.2194	-0.0270559	0.0245799	0.271	-0.00559293	0.016819	0.7395	ILMN_1661646	BANK1	102954005	103214990	rs10016018	0.958	103013644	T	0.385	-0.0245173	0.0144332	0.0894	-0.184187	0.0273094	1.54e-11
rs6816787	102795845	G	A	2	INTRON6	3	10	0.000205	0.62	0.31	0.3	0.38	BANK1 (3.2E-6, whole blood)	BANK1 (7.0E-12, LCL)	NA	Westra2013,Whole_Blood,BANK1,3,1991703693074397E-6	ILMN_1695316	SLC39A8	103401843	103485371	rs6816787	0.983	103014868	G	0.6	0.0122834	0.010116	0.2247	0.0240374	0.0238535	0.3136	0.0057693	0.0163165	0.7236	ILMN_1661646	BANK1	102954005	103214990	rs6816787	0.983	103014868	G	0.6	0.0244276	0.014001	0.081	0.18189	0.026523	6.99e-12
rs10600502	102796364	CAG	C	2	INTRON6	3	10	0.0002831	NA	NA	NA	NA	NA	NA	NA	NA	NA	NA	NA	NA	NA	NA	NA	NA	NA	NA	NA	NA	NA	NA	NA	NA	NA	NA	NA	NA	NA	NA	NA	NA	NA	NA	NA	NA	NA	NA	NA	NA	NA
rs3974649	102797036	A	G	2	INTRON6	3	10	0.0003119	0.72	0.31	0.3	0.38	NA	NA	NA	NA	NA	NA	NA	NA	NA	NA	NA	NA	NA	NA	NA	NA	NA	NA	NA	NA	NA	NA	NA	NA	NA	NA	NA	NA	NA	NA	NA	NA	NA	NA	NA	NA	NA
rs3974650	102797173	G	T	2	INTRON6	3	10	6.89e-06	0.72	0.31	0.3	0.38	NA	NA	NA	NA	NA	NA	NA	NA	NA	NA	NA	NA	NA	NA	NA	NA	NA	NA	NA	NA	NA	NA	NA	NA	NA	NA	NA	NA	NA	NA	NA	NA	NA	NA	NA	NA	NA
rs11097760	102797863	A	G	2	INTRON6	3	10	0.0002853	0.72	0.31	0.3	0.38	NA	NA	NA	NA	NA	NA	NA	NA	NA	NA	NA	NA	NA	NA	NA	NA	NA	NA	NA	NA	NA	NA	NA	NA	NA	NA	NA	NA	NA	NA	NA	NA	NA	NA	NA	NA	NA
rs13144307	102797940	G	T	2	INTRON6	3	9	3.43e-08	0.77	0.5	0.53	0.46	NA	NA	NA	NA	NA	NA	NA	NA	NA	NA	NA	NA	NA	NA	NA	NA	NA	NA	NA	NA	NA	NA	NA	NA	NA	NA	NA	NA	NA	NA	NA	NA	NA	NA	NA	NA	NA
rs11736568	102798192	G	A	2	INTRON6	3	10	0.0002543	0.72	0.31	0.3	0.38	NA	NA	NA	NA	NA	NA	NA	NA	NA	NA	NA	NA	NA	NA	NA	NA	NA	NA	NA	NA	NA	NA	NA	NA	NA	NA	NA	NA	NA	NA	NA	NA	NA	NA	NA	NA	NA
rs11097761	102798735	G	A	2	INTRON6	3	10	0.0002209	0.72	0.31	0.3	0.38	BANK1 (3.2E-6, whole blood)	NA	Westra2013,Whole_Blood,BANK1,3,1991703693074397E-6	NA	NA	NA	NA	NA	NA	NA	NA	NA	NA	NA	NA	NA	NA	NA	NA	NA	NA	NA	NA	NA	NA	NA	NA	NA	NA	NA	NA	NA	NA	NA	NA	NA	NA
rs7679882	102799072	C	G	2	INTRON6	3	10	3.61e-06	0.69	0.31	0.3	0.38	NA	NA	NA	NA	NA	NA	NA	NA	NA	NA	NA	NA	NA	NA	NA	NA	NA	NA	NA	NA	NA	NA	NA	NA	NA	NA	NA	NA	NA	NA	NA	NA	NA	NA	NA	NA	NA
rs13434472	102799510	C	A	2	INTRON6	3	10	4.01e-06	0.71	0.31	0.3	0.38	NA	NA	NA	NA	NA	NA	NA	NA	NA	NA	NA	NA	NA	NA	NA	NA	NA	NA	NA	NA	NA	NA	NA	NA	NA	NA	NA	NA	NA	NA	NA	NA	NA	NA	NA	NA	NA
rs6850747	102800943	A	C	2	INTRON6	3	9	1.78e-07	0.77	0.5	0.53	0.46	NA	NA	NA	NA	NA	NA	NA	NA	NA	NA	NA	NA	NA	NA	NA	NA	NA	NA	NA	NA	NA	NA	NA	NA	NA	NA	NA	NA	NA	NA	NA	NA	NA	NA	NA	NA	NA
rs4463068	102801474	A	T	2	INTRON6	3	10	0.0009445	0.72	0.31	0.3	0.38	NA	NA	BANK1 (exon-level, 1.6E-8, exon chr_4_102995162_102995969)	NA	NA	NA	NA	NA	NA	NA	NA	NA	NA	NA	NA	NA	NA	NA	NA	NA	NA	NA	NA	NA	NA	NA	NA	NA	NA	NA	NA	NA	NA	NA	NA	NA	NA
rs4698839	102801941	C	T	2	INTRON6	3	10	0.0002089	0.72	0.31	0.3	0.38	NA	NA	NA	NA	NA	NA	NA	NA	NA	NA	NA	NA	NA	NA	NA	NA	NA	NA	NA	NA	NA	NA	NA	NA	NA	NA	NA	NA	NA	NA	NA	NA	NA	NA	NA	NA	NA
rs9999440	102802051	C	T	2	INTRON6	3	10	0.0002438	0.72	0.31	0.3	0.38	NA	NA	NA	NA	NA	NA	NA	NA	NA	NA	NA	NA	NA	NA	NA	NA	NA	NA	NA	NA	NA	NA	NA	NA	NA	NA	NA	NA	NA	NA	NA	NA	NA	NA	NA	NA	NA
rs7656720	102812305	C	G	2	INTRON6	3	9	1.64e-07	0.77	0.5	0.53	0.46	NA	BANK1 (2.1E-11, LCL)	NA	Westra2013,Whole_Blood,BANK1,7,071291709465364E-4	ILMN_1695316	SLC39A8	103401843	103485371	rs7656720	0.989	103031328	G	0.467	-0.00673095	0.010075	0.5041	-0.00969929	0.0239189	0.6851	0.00366364	0.0160147	0.819	ILMN_1661646	BANK1	102954005	103214990	rs7656720	0.989	103031328	G	0.467	-0.0197356	0.0139484	0.1571	-0.178491	0.0266429	2.09e-11
rs28396651	102819025	A	G	2	INTRON7	4	10	3.13e-06	0.26	0.69	0.7	0.62	NA	NA	NA	NA	NA	NA	NA	NA	NA	NA	NA	NA	NA	NA	NA	NA	NA	NA	NA	NA	NA	NA	NA	NA	NA	NA	NA	NA	NA	NA	NA	NA	NA	NA	NA	NA	NA
rs4295265	102835645	C	T	2	INTRON7	4	13	0.002729	0.1	0.2	0.22	0.35	BANK1 (4.4E-7, whole blood)	BANK1 (6.9E-13, LCL)	NA	Westra2013,Whole_Blood,BANK1,4,4088586879284223E-7	ILMN_1695316	SLC39A8	103401843	103485371	rs4295265	0.921	103054668	T	0.358	-0.0144511	0.0104664	0.1674	-0.012745	0.0248016	0.6073	-0.0146646	0.0169279	0.3863	ILMN_1661646	BANK1	102954005	103214990	rs4295265	0.921	103054668	T	0.358	-0.0440555	0.0144929	0.0024	-0.198341	0.027618	6.89e-13
rs3733197	102839287	G	A	2	EXON7(A353T)	4	13	0.001627	0.14	0.23	0.22	0.35	BANK1 (8.6E-8, whole blood)	BANK1 (3.6E-13, LCL)	NA	Westra2013,Whole_Blood,BANK1,8,593576784290067E-8	ILMN_1695316	SLC39A8	103401843	103485371	rs3733197	0.941	103058310	G	0.625	0.014708	0.0102051	0.1495	0.0191189	0.0241883	0.4293	0.0166347	0.0165087	0.3136	ILMN_1661646	BANK1	102954005	103214990	rs3733197	0.941	103058310	G	0.625	0.0429206	0.0141326	0.0024	0.19597	0.0269532	3.58e-13
[truncated: 7 more columns]
