# Supplementary material for: Trans-Ethnic Mapping of BANK1 Identifies Two Independent SLE-Risk Linkage Groups Enriched for Co-Transcriptional Splicing Marks
Source: Int J Mol Sci. 2018 Aug 8;19(8):2331. doi: 10.3390/ijms19082331 (PMC6121630; doi:10.3390/ijms19082331)
Supplement: Supplementary file 1 [file ijms-19-02331-s001.zip › SuppTableS4.xlsx]

## Sheet: BED
MarkerName	BP	A1_EUR	A1_AA	FA1_EUR	FA1_AA	OR_EUR	OR_AA	P-value	HetPVal ( I² )	HAPLO_BK_EUR	HAPLO_BLOCK_AA
rs4518254	102714254	1	1	0.4153	0.4052	0.8259	0.7815	1.945e-12	0.4144	A1.1	#		chr4	102714253	102714254	rs4518254
rs10031210	102714886	1	1	0.4107	0.2234	0.8365	0.7734	1.916e-11	0.5255	A1.1	A1.1		chr4	102714885	102714886	rs10031210
rs7690997	102715549	1	1	0.4158	0.2235	0.8316	0.7777	1.29e-11	0.6306	A1.1	A1.1		chr4	102715548	102715549	rs7690997
rs7691030	102715698	1	1	0.4157	0.2398	0.8302	0.8082	5.088e-11	0.9642	A1.1	A1.1		chr4	102715697	102715698	rs7691030
chr4:102715805:I	102715805	1	1	0.4171	0.2471	0.8295	0.7988	3.103e-11	0.8289	A1.1	A1.1		chr4	102715804	102715805	chr4:102715805:I
rs4522865	102715888	1	1	0.4157	0.2398	0.831	0.8082	6.021e-11	0.9524	A1.1	A1.1		chr4	102715887	102715888	rs4522865
rs34261083	102717797	2	2	0.2932	0.1641	0.8536	0.7131	9.846e-10	0.07751	A1.2	A1.2		chr4	102717796	102717797	rs34261083
rs67800004	102717916	2	2	0.3055	0.1539	0.8508	0.7042	3.449e-10	0.08669	A1.2	A1.2		chr4	102717915	102717916	rs67800004
rs17031641	102718100	2	2	0.3056	0.1865	0.8531	0.7298	5.506e-10	0.093	A1.2	A1.2		chr4	102718099	102718100	rs17031641
rs4398527	102718240	2	2	0.3061	0.1917	0.8525	0.7471	1.877e-09	0.1612	A1.2	A1.2		chr4	102718239	102718240	rs4398527
rs4496585	102718286	2	2	0.3061	0.1872	0.8525	0.733	5.543e-10	0.1038	A1.2	A1.2		chr4	102718285	102718286	rs4496585
rs11935577	102718619	2	2	0.3063	0.2165	0.8509	0.7437	3.993e-10	0.1081	A1.2	A1.2		chr4	102718618	102718619	rs11935577
rs11944577	102718658	2	2	0.3062	0.1872	0.853	0.733	6.027e-10	0.1021	A1.2	A1.2		chr4	102718657	102718658	rs11944577
rs11944613	102718795	2	2	0.3079	0.2201	0.8456	0.7548	2.334e-10	0.178	A1.2	A1.2		chr4	102718794	102718795	rs11944613
rs13117264	102719650	2	2	0.3057	0.2158	0.8526	0.7442	6.529e-10	0.1059	A1.2	A1.2		chr4	102719649	102719650	rs13117264
rs138641783	102720295	2	2	0.2854	0.128	0.8386	0.6656	3.338e-11	0.06442	A1.2	A1.3		chr4	102720294	102720295	rs138641783
rs11938185	102720906	2	2	0.3058	0.1819	0.8495	0.7204	1.882e-10	0.08257	A1.2	A1.2		chr4	102720905	102720906	rs11938185
rs11938245	102721078	2	2	0.306	0.1792	0.8504	0.7122	1.635e-10	0.06447	A1.2	A1.2		chr4	102721077	102721078	rs11938245
rs10446706	102721732	2	2	0.303	0.1684	0.8519	0.7276	8.557e-10	0.1258	A1.2	A1.2		chr4	102721731	102721732	rs10446706
rs17266357	102721809	2	2	0.2985	0.2083	0.8563	0.7251	6.113e-10	0.04905	A1.2	A1.2		chr4	102721808	102721809	rs17266357
rs10446707	102722017	2	2	0.2969	0.1782	0.8424	0.7107	4.545e-11	0.07891	A1.2	A1.2		chr4	102722016	102722017	rs10446707
rs35838403	102722868	2	2	0.303	0.1685	0.8521	0.7296	9.887e-10	0.1333	A1.2	A1.2		chr4	102722867	102722868	rs35838403
rs17200433	102722913	2	2	0.303	0.1791	0.8528	0.7107	2.209e-10	0.0542	A1.2	A1.2		chr4	102722912	102722913	rs17200433
rs4414957	102723246	1	1	0.415	0.4866	0.8319	0.8278	9.335e-11	0.8825	A1.1	A1.4		chr4	102723245	102723246	rs4414957
rs10446708	102723740	2	2	0.3031	0.1794	0.8524	0.7072	1.58e-10	0.0471	A1.2	A1.2		chr4	102723739	102723740	rs10446708
rs10446682	102723839	2	2	0.303	0.1794	0.8529	0.7072	1.735e-10	0.04619	A1.2	A1.2		chr4	102723838	102723839	rs10446682
rs7656409	102724405	1	1	0.4143	0.4839	0.8297	0.8269	5.438e-11	0.8999	A1.1	A1.4		chr4	102724404	102724405	rs7656409
rs7656627	102724506	1	1	0.414	0.4843	0.8297	0.8265	5.102e-11	0.8952	A1.1	A1.4		chr4	102724505	102724506	rs7656627
rs35748951	102724882	2	2	0.3028	0.2085	0.8491	0.7173	7.463e-11	0.04822	A1.2	A1.2		chr4	102724881	102724882	rs35748951
rs6833764	102726095	1	1	0.413	0.4802	0.8294	0.8064	1.165e-11	0.6184	A1.1	A1.4		chr4	102726094	102726095	rs6833764
rs6811141	102726241	1	1	0.413	0.4866	0.8285	0.8137	1.598e-11	0.7329	A1.1	A1.4		chr4	102726240	102726241	rs6811141
rs35416717	102726657	2	2	0.3021	0.1773	0.8498	0.7096	1.299e-10	0.05984	A1.2	A1.2		chr4	102726656	102726657	rs35416717
chr4:102727513:I	102727513	2	2	0.3021	0.1773	0.8498	0.7088	1.24e-10	0.05811	A1.2	A1.2		chr4	102727512	102727513	chr4:102727513:I
rs11940244	102727575	2	2	0.3023	0.2049	0.8479	0.7185	7.662e-11	0.05667	A1.2	A1.2		chr4	102727574	102727575	rs11940244
rs11940179	102727577	2	2	0.3003	0.2049	0.8427	0.7185	3.158e-11	0.06851	A1.2	A1.2		chr4	102727576	102727577	rs11940179
rs66638185	102729417	2	2	0.2986	0.1691	0.8471	0.7022	1.896e-10	0.07159	A1.2	A1.2		chr4	102729416	102729417	rs66638185
rs34851381	102729463	2	2	0.2984	0.204	0.8416	0.7334	1.119e-10	0.1282	A1.2	A1.2		chr4	102729462	102729463	rs34851381
rs35446399	102729766	2	2	0.298	0.1659	0.8423	0.7296	3.093e-10	0.1896	A1.2	A1.2		chr4	102729765	102729766	rs35446399
rs13124747	102729954	2	2	0.2974	0.1291	0.8452	0.6794	9.056e-11	0.08082	A1.2	A1.3		chr4	102729953	102729954	rs13124747
rs13152198	102730070	2	2	0.2969	0.1267	0.8456	0.6906	2.49e-10	0.1234	A1.2	A1.3		chr4	102730069	102730070	rs13152198
rs13136297	102736456	2	2	0.3615	0.4002	0.8204	0.8223	8.069e-12	0.9382	A2.1	A2.1.3		chr4	102736455	102736456	rs13136297
rs13136796	102736743	2	2	0.2897	0.3197	0.8265	0.8135	1.856e-10	0.7186	A2.2	A2.2.2		chr4	102736742	102736743	rs13136796
chr4:102736943:D	102736943	2	2	0.2894	0.3118	0.8271	0.8123	2.165e-10	0.705	A2.2	A2.2.2		chr4	102736942	102736943	chr4:102736943:D
rs10028805	102737250	2	1	0.3631	0.3853	0.8177	1.184	2.299e-11	0.6554	A2.1	A2.1.2		chr4	102737249	102737250	rs10028805
rs4615176	102737936	2	1	0.3691	0.2072	0.8221	1.186	4.374e-10	0.4226	A2.1	#		chr4	102737935	102737936	rs4615176
rs4411998	102738147	2	1	0.3619	0.391	0.8202	1.181	5.47e-11	0.6585	A2.1	A2.1.2		chr4	102738146	102738147	rs4411998
rs2052445	102738722	2	2	0.2893	0.3191	0.8252	0.8094	1.101e-10	0.6844	A2.2	A2.2.2		chr4	102738721	102738722	rs2052445
chr4:102738856:D	102738856	2	2	0.2893	0.319	0.8252	0.8087	1.044e-10	0.6749	A2.2	A2.2.2		chr4	102738855	102738856	chr4:102738856:D
rs35388091	102739452	2	2	0.2894	0.4157	0.8237	0.8439	4.529e-10	0.926	A2.2	A2.2.3		chr4	102739451	102739452	rs35388091
rs1421627	102739536	2	2	0.2894	0.4164	0.8242	0.8438	4.9e-10	0.932	A2.2	A2.2.3		chr4	102739535	102739536	rs1421627
rs13106926	102739791	2	2	0.2889	0.3191	0.8244	0.8022	5.085e-11	0.5937	A2.2	A2.2.2		chr4	102739790	102739791	rs13106926
rs13107572	102739928	2	2	0.2888	0.3226	0.8253	0.7963	4.655e-11	0.5081	A2.2	A2.2.2		chr4	102739927	102739928	rs13107572
rs13107612	102739980	2	2	0.2887	0.313	0.8249	0.801	6.254e-11	0.5846	A2.2	A2.2.2		chr4	102739979	102739980	rs13107612
rs13136219	102743687	2	1	0.3666	0.3841	0.8218	1.191	4.417e-11	0.7737	A2.1	A2.1.2		chr4	102743686	102743687	rs13136219
rs13112246	102743811	2	2	0.3585	0.4018	0.8242	0.816	1.966e-11	0.7802	A2.1	A2.1.3		chr4	102743810	102743811	rs13112246
rs13137133	102744092	2	1	0.373	0.3032	0.827	1.221	4.927e-11	0.9809	A2.1	A2.1.1		chr4	102744091	102744092	rs13137133
rs4276281	102746780	2	1	0.3729	0.3048	0.8288	1.213	8.691e-11	0.9738	A2.1	A2.1.1		chr4	102746779	102746780	rs4276281
rs7698632	102747265	2	1	0.373	0.3031	0.8293	1.215	9.226e-11	0.9957	A2.1	A2.1.1		chr4	102747264	102747265	rs7698632
rs12163856	102747927	2	1	0.3738	0.3492	0.8287	1.171	6.05e-10	0.6577	A2.1	A2.1.1		chr4	102747926	102747927	rs12163856
chr4:102749300:I	102749300	2	1	0.3744	0.2918	0.8285	1.27	1.639e-11	0.5784	A2.1	A2.1.1		chr4	102749299	102749300	chr4:102749300:I
rs10516487	102751076	2	2	0.2898	0.2228	0.8263	0.6981	1.013e-13	0.04855	A2.2	A2.2.1		chr4	102751075	102751076	rs10516487
rs10516486	102751276	2	1	0.3761	0.3037	0.8269	1.212	5.593e-11	0.9286	A2.1	A2.1.1		chr4	102751275	102751276	rs10516486
rs13145909	102755378	2	2	0.3712	0.4538	0.8239	0.8448	9.143e-11	0.8171	A2.1	#		chr4	102755377	102755378	rs13145909
rs4643809	102756099	2	1	0.3666	0.395	0.8208	1.218	1.974e-11	0.9706	A2.1	A2.1.2		chr4	102756098	102756099	rs4643809
rs13129744	102756731	2	2	0.2704	0.1259	0.8152	0.6719	6.03e-13	0.171	A2.2	#		chr4	102756730	102756731	rs13129744
rs7682827	102757065	2	1	0.371	0.4452	0.8227	1.216	1.88e-11	0.892	A2.1	A2.1.4		chr4	102757064	102757065	rs7682827
rs10016325	102757578	2	1	0.3706	0.4508	0.8203	1.207	1.871e-11	0.9935	A2.1	A2.1.4		chr4	102757577	102757578	rs10016325
rs2080820	102758403	2	2	0.2883	0.2208	0.8183	0.7007	5.728e-14	0.06182	A2.2	A2.2.1		chr4	102758402	102758403	rs2080820
rs4443287	102780792	2	1	0.4461	0.2454	0.8487	1.13	8.887e-08	0.3685	B1	B1		chr4	102780791	102780792	rs4443287
rs4296682	102782908	2	1	0.4447	0.2682	0.8482	1.133	5.745e-08	0.4038	B1	B1		chr4	102782907	102782908	rs4296682
rs12331849	102790818	2	1	0.4499	0.262	0.845	1.113	7.009e-08	0.2466	B1	B1		chr4	102790817	102790818	rs12331849
rs10516483	102791905	2	1	0.4503	0.2615	0.8456	1.109	9.262e-08	0.2319	B1	B1		chr4	102791904	102791905	rs10516483
rs6857428	102792611	2	1	0.4499	0.2617	0.845	1.111	7.568e-08	0.2373	B1	B1		chr4	102792610	102792611	rs6857428
rs4270588	102793278	2	1	0.4499	0.2606	0.845	1.109	8.306e-08	0.227	B1	B1		chr4	102793277	102793278	rs4270588
rs13144307	102797940	2	1	0.4499	0.2621	0.8453	1.109	8.988e-08	0.2267	B1	B1		chr4	102797939	102797940	rs13144307
rs6850747	102800943	2	1	0.45	0.2621	0.8456	1.109	9.468e-08	0.2287	B1	B1		chr4	102800942	102800943	rs6850747
rs3733197	102839287							1e-07					chr4	102839286	102839287	rs3733197

## Sheet: Histones
				ENCODE	ENCODE	ENCODE	ENCODE	ENCODE	ENCODE	Roadmap	Roadmap	Roadmap	Roadmap	Roadmap	Roadmap	Roadmap	Roadmap	Roadmap	Roadmap	Roadmap	Roadmap	Roadmap	Roadmap	Roadmap	Roadmap	Roadmap	Roadmap	Roadmap	Roadmap	Roadmap	Roadmap	Roadmap	Roadmap	Roadmap	Roadmap	Roadmap	Roadmap	Roadmap	Roadmap	Roadmap	Roadmap	Roadmap	Roadmap	Roadmap	Roadmap	Roadmap	Roadmap	Roadmap	Roadmap
			Cell type	Gm12878						CD14 Primary Cells					CD15 Primary Cells		CD19 Primary B Cells Cord Blood				CD19 Primary B Cells Peripheral Blood					Primary Hematopoietic Stem Cells					Primary Hematopoietic Stem Cells Short Term Culture				Natural Killer Cells from Peripheral Blood						Primary Hematopoietic Cells from Mobilized G-CSF female					Primary Hematopoietic Cells from Mobilized G-CSF male
			Epigenetic mark	Ezh239875	H3k04me1	H3k04me3	H3k27me3	H3k4me1	H3k27me3	H3K27ac_bPk	H3K27me3_bPk	H3K36me3_bPk	H3K4me1_bPk	H3K9me3_bPk	H3K27me3_bPk	H3K9me3_bPk	H3K36me3_bPk	H3K4me1_bPk	H3K4me3_bPk	H3K9me3_bPk	H3K27ac_bPk	H3K36me3_bPk	H3K4me1_bPk	H3K4me3_bPk	H3K9me3_bPk	H3K27me3_bPk	H3K36me3_bPk	H3K4me1_bPk	H3K4me3_bPk	H3K9me3_bPk	H3K36me3_bPk	H3K4me1_bPk	H3K4me3_bPk	H3K9me3_bPk	H3K27ac_bPk	H3K27me3_bPk	H3K36me3_bPk	H3K4me1_bPk	H3K4me3_bPk	H3K9me3_bPk	H3K27ac_bPk	H3K36me3_bPk	H3K4me1_bPk	H3K4me3_bPk	H3K9me3_bPk	H3K36me3_bPk	H3K4me1_bPk	H3K4me3_bPk	H3K9me3_bPk
			Source	BroadHistone	BroadHistone	BroadHistone	BroadHistone	BroadHistone	UwHistone	processed	processed	processed	processed	processed	processed	processed	processed	processed	processed	processed	processed	processed	processed	processed	processed	processed	processed	processed	processed	processed	processed	processed	processed	processed	processed	processed	processed	processed	processed	processed	processed	processed	processed	processed	processed	processed	processed	processed	processed
MarkerName	BP	P-value	Region	Gm12878-Ezh239875-BroadHistone	Gm12878-H3k04me1-BroadHistone	Gm12878-H3k04me3-BroadHistone	Gm12878-H3k27me3-BroadHistone	Gm12878-H3k4me1-BroadHistone	Gm12878-H3k27me3-UwHistone	E029-H3K27ac_bPk-processed	E029-H3K27me3_bPk-processed	E029-H3K36me3_bPk-processed	E029-H3K4me1_bPk-processed	E029-H3K9me3_bPk-processed	E030-H3K27me3_bPk-processed	E030-H3K9me3_bPk-processed	E031-H3K36me3_bPk-processed	E031-H3K4me1_bPk-processed	E031-H3K4me3_bPk-processed	E031-H3K9me3_bPk-processed	E032-H3K27ac_bPk-processed	E032-H3K36me3_bPk-processed	E032-H3K4me1_bPk-processed	E032-H3K4me3_bPk-processed	E032-H3K9me3_bPk-processed	E035-H3K27me3_bPk-processed	E035-H3K36me3_bPk-processed	E035-H3K4me1_bPk-processed	E035-H3K4me3_bPk-processed	E035-H3K9me3_bPk-processed	E036-H3K36me3_bPk-processed	E036-H3K4me1_bPk-processed	E036-H3K4me3_bPk-processed	E036-H3K9me3_bPk-processed	E046-H3K27ac_bPk-processed	E046-H3K27me3_bPk-processed	E046-H3K36me3_bPk-processed	E046-H3K4me1_bPk-processed	E046-H3K4me3_bPk-processed	E046-H3K9me3_bPk-processed	E050-H3K27ac_bPk-processed	E050-H3K36me3_bPk-processed	E050-H3K4me1_bPk-processed	E050-H3K4me3_bPk-processed	E050-H3K9me3_bPk-processed	E051-H3K36me3_bPk-processed	E051-H3K4me1_bPk-processed	E051-H3K4me3_bPk-processed	E051-H3K9me3_bPk-processed
rs4518254	102714254	1.945e-12	0|chr4|102714253|102714254	1			1										1	1	1		1	1		1		1		1	1			1			1	1			1				1				1	1
rs10031210	102714886	1.916e-11	1|chr4|102714885|102714886	1			1											1	1		1	1	1	1					1			1			1				1				1				1
rs7690997	102715549	1.29e-11	2|chr4|102715548|102715549	1			1											1	1		1	1		1								1			1	1			1				1				1
rs7691030	102715698	5.088e-11	3|chr4|102715697|102715698	1			1										1	1	1		1	1		1								1			1	1			1				1				1	1
chr4:102715805:I	102715805	3.103e-11	4|chr4|102715804|102715805	1			1										1	1	1		1	1		1								1			1	1			1				1				1	1
rs4522865	102715888	6.021e-11	5|chr4|102715887|102715888	1			1										1	1	1		1	1		1											1	1			1				1				1	1
rs34261083	102717797	9.846e-10	6|chr4|102717796|102717797	1			1										1	1	1		1	1	1	1											1	1			1
rs67800004	102717916	3.449e-10	7|chr4|102717915|102717916	1			1										1	1	1		1	1	1	1											1	1			1
rs17031641	102718100	5.506e-10	8|chr4|102718099|102718100	2			1										1	1	1		1	1	1	1											1	1			1
rs4398527	102718240	1.877e-09	9|chr4|102718239|102718240	1			1										1	1	1		1	1	1	1											1	1			1
rs4496585	102718286	5.543e-10	10|chr4|102718285|102718286	1			1										1	1	1		1	1	1	1											1	1			1
rs11935577	102718619	3.993e-10	11|chr4|102718618|102718619	1			1										1	1	1		1	1	1	1											1														1
rs11944577	102718658	6.027e-10	12|chr4|102718657|102718658	1			1										1	1	1		1	1	1	1											1														1
rs11944613	102718795	2.334e-10	13|chr4|102718794|102718795	1			1					1					1	1	1		1	1	1	1											1														1
rs13117264	102719650	6.529e-10	14|chr4|102719649|102719650	1			1								1		1	1	1			1	1							1																1			1
rs138641783	102720295	3.338e-11	15|chr4|102720294|102720295	1			1											1				1																								1
rs11938185	102720906	1.882e-10	16|chr4|102720905|102720906	1			1											1			1	1	1																										1
rs11938245	102721078	1.635e-10	17|chr4|102721077|102721078	1			1										1	1			1	1	1		1																								1
rs10446706	102721732	8.557e-10	18|chr4|102721731|102721732	1			1											1	1		1	1	1												1								1
rs17266357	102721809	6.113e-10	19|chr4|102721808|102721809	1			1											1	1		1	1	1	1											1								1
rs10446707	102722017	4.545e-11	20|chr4|102722016|102722017	1														1			1	1	1	1											1								1
rs35838403	102722868	9.887e-10	21|chr4|102722867|102722868	1														1	1		1	1	1	1											1								1
rs17200433	102722913	2.209e-10	22|chr4|102722912|102722913	1														1	1		1	1	1	1											1				1				1
rs4414957	102723246	9.335e-11	23|chr4|102723245|102723246	1						1			1					1	1		1	1	1	1									1		1			1	1	1	1		1
rs10446708	102723740	1.58e-10	24|chr4|102723739|102723740	1													1	1	1		1	1	1	1									1		1				1										1
rs10446682	102723839	1.735e-10	25|chr4|102723838|102723839	1													1	1	1		1	1	1	1									1		1				1										1
rs7656409	102724405	5.438e-11	26|chr4|102724404|102724405	1													1	1			1	1	1	1	1		1			1			1	1	1		1		1										1
rs7656627	102724506	5.102e-11	27|chr4|102724505|102724506	1												1	1	1			1	1	1	1	1		1			1			1	1	1				1						1				1
rs35748951	102724882	7.463e-11	28|chr4|102724881|102724882	1														1			1	1	1							1					1
rs6833764	102726095	1.165e-11	29|chr4|102726094|102726095	1													1	1	1		1	1	1	1											1				1		1
rs6811141	102726241	1.598e-11	30|chr4|102726240|102726241	1													1	1	1		1	1	1	1											1				1		1
rs35416717	102726657	1.299e-10	31|chr4|102726656|102726657	1					1									1	1		1	1	1	1											1	1			1
chr4:102727513:I	102727513	1.24e-10	32|chr4|102727512|102727513	1	1	1		1										1	1		1	1	1												1
rs11940244	102727575	7.662e-11	33|chr4|102727574|102727575	1	1	1		1										1	1		1	1	1												1
rs11940179	102727577	3.158e-11	34|chr4|102727576|102727577	1	1	1		1										1	1		1	1	1												1
rs66638185	102729417	1.896e-10	35|chr4|102729416|102729417	1														1	1		1	1	1												1								1		1
rs34851381	102729463	1.119e-10	36|chr4|102729462|102729463	1														1	1		1	1	1												1										1
rs35446399	102729766	3.093e-10	37|chr4|102729765|102729766	1											1			1	1		1	1	1		1		1								1														1
rs13124747	102729954	9.056e-11	38|chr4|102729953|102729954	1													1	1	1		1	1	1		1		1			1					1														1
rs13152198	102730070	2.49e-10	39|chr4|102730069|102730070	1													1	1	1		1	1	1		1		1			1					1														1
rs13136297	102736456	8.069e-12	40|chr4|102736455|102736456	1			1											1	1		1	1	1	1					1						1				1				1
rs13136796	102736743	1.856e-10	41|chr4|102736742|102736743	1														1	1		1	1	1	1					1						1				1
chr4:102736943:D	102736943	2.165e-10	42|chr4|102736942|102736943	1														1	1		1	1	1	1					1						1				1
rs10028805	102737250	2.299e-11	43|chr4|102737249|102737250	1														1	1		1	1	1	1		1			1						1
rs4615176	102737936	4.374e-10	44|chr4|102737935|102737936	1													1	1	1		1	1	1	1						1
rs4411998	102738147	5.47e-11	45|chr4|102738146|102738147	1													1	1	1	1	1	1	1	1						1
rs2052445	102738722	1.101e-10	46|chr4|102738721|102738722	1							1						1	1	1		1	1	1	1										1			1	1	1	1									1
chr4:102738856:D	102738856	1.044e-10	47|chr4|102738855|102738856	1							1						1	1	1		1	1	1	1	1														1	1							1
rs35388091	102739452	4.529e-10	48|chr4|102739451|102739452	1													1	1	1		1	1	1	1				1			1	1			1						1		1				1
rs1421627	102739536	4.9e-10	49|chr4|102739535|102739536	1													1	1	1		1	1	1	1				1	1		1	1			1						1		1				1
rs13106926	102739791	5.085e-11	50|chr4|102739790|102739791	1									1					1	1		1	1	1					1	1			1	1		1						1		1	1			1	1
rs13107572	102739928	4.655e-11	51|chr4|102739927|102739928	1														1	1		1	1	1					1	1			1	1		1						1		1	1			1	1
rs13107612	102739980	6.254e-11	52|chr4|102739979|102739980	1														1	1		1	1	1					1	1			1	1		1				1		1		1	1			1	1
rs13136219	102743687	4.417e-11	53|chr4|102743686|102743687	1										1		1	1	1			1	1	1		1									1					1	1					1
rs13112246	102743811	1.966e-11	54|chr4|102743810|102743811	1										1		1	1	1			1	1	1											1					1	1					1
rs13137133	102744092	4.927e-11	55|chr4|102744091|102744092	1										1		1	1	1			1	1	1	1						1				1					1						1				1
rs4276281	102746780	8.691e-11	56|chr4|102746779|102746780														1	1	1		1	1	1												1						1
rs7698632	102747265	9.226e-11	57|chr4|102747264|102747265														1	1	1		1	1	1												1										1
rs12163856	102747927	6.05e-10	58|chr4|102747926|102747927														1	1			1	1	1
chr4:102749300:I	102749300	1.639e-11	59|chr4|102749299|102749300														1	1				1
rs10516487	102751076	1.013e-13	60|chr4|102751075|102751076														1	1				1	1	1												1
rs10516486	102751276	5.593e-11	61|chr4|102751275|102751276													1	1	1	1		1	1	1													1									1
rs13145909	102755378	9.143e-11	62|chr4|102755377|102755378														1	1			1	1	1				1										1				1		1
rs4643809	102756099	1.974e-11	63|chr4|102756098|102756099														1	1			1	1															1				1
rs13129744	102756731	6.03e-13	64|chr4|102756730|102756731							1			1				1	1			1	1	1							1				1							1				1			1
rs7682827	102757065	1.88e-11	65|chr4|102757064|102757065							1			1				1	1			1	1	1																		1	1		1	1
rs10016325	102757578	1.871e-11	66|chr4|102757577|102757578							1							1	1			1	1	1							1				1				1		1	1
rs2080820	102758403	5.728e-14	67|chr4|102758402|102758403														1	1				1	1	1																	1
rs4443287	102780792	8.887e-08	68|chr4|102780791|102780792	1	1							1					1	1	1		1	1	1				1							1			1									1
rs4296682	102782908	5.745e-08	69|chr4|102782907|102782908	1	1												1	1	1		1	1	1				1										1				1
rs12331849	102790818	7.009e-08	70|chr4|102790817|102790818	1													1				1	1	1														1
rs10516483	102791905	9.262e-08	71|chr4|102791904|102791905	1					1								1	1	1		1	1	1									1			1		1		1		1		1				1
rs6857428	102792611	7.568e-08	72|chr4|102792610|102792611	1													1	1	1		1	1	1					1				1							1		1		1				1
rs4270588	102793278	8.306e-08	73|chr4|102793277|102793278	1										1			1	1		1	1	1	1					1		1		1			1						1		1				1
rs13144307	102797940	8.988e-08	74|chr4|102797939|102797940	1												1	1				1	1	1		1		1							1								1			1				1
rs6850747	102800943	9.468e-08	75|chr4|102800942|102800943														1					1																											1
rs3733197	102839287	1e-07	76|chr4|102839286|102839287														1				1	1														1	1									1
EID	GROUP	ANATOMY	GR	Epigenome Mnemonic	Standardized Epigenome name (from Wouter)	Epigenome name (from EDACC Release 9 directory)	TYPE
E029	HSC & B-cell	BLOOD	HSC_and_Bcell	BLD.CD14.PC	Primary monocytes from peripheral blood	CD14_Primary_Cells	PrimaryCell
E030	HSC & B-cell	BLOOD	HSC_and_Bcell	BLD.CD15.PC	Primary neutrophils from peripheral blood	CD15_Primary_Cells	PrimaryCell
E031	HSC & B-cell	BLOOD	HSC_and_Bcell	BLD.CD19.CPC	Primary B cells from cord blood	CD19_Primary_Cells_Cord_BI	PrimaryCell
E032	HSC & B-cell	BLOOD	HSC_and_Bcell	BLD.CD19.PPC	Primary B cells from peripheral blood	CD19_Primary_Cells_Peripheral_UW	PrimaryCell
E035	HSC & B-cell	BLOOD	HSC_and_Bcell	BLD.CD34.PC	Primary hematopoietic stem cells	CD34_Primary_Cells	PrimaryCell
E036	HSC & B-cell	BLOOD	HSC_and_Bcell	BLD.CD34.CC	Primary hematopoietic stem cells short term culture	CD34_Cultured_Cells	PrimaryCell
E046	HSC & B-cell	BLOOD	HSC_and_Bcell	BLD.CD56.PC	Primary Natural Killer cells from peripheral blood	CD56_Primary_Cells	PrimaryCell
E050	HSC & B-cell	BLOOD	HSC_and_Bcell	BLD.MOB.CD34.PC.F	Primary hematopoietic stem cells G-CSF-mobilized Female	Mobilized_CD34_Primary_Cells_Female	PrimaryCell
E051	HSC & B-cell	BLOOD	HSC_and_Bcell	BLD.MOB.CD34.PC.M	Primary hematopoietic stem cells G-CSF-mobilized Male	Mobilized_CD34_Primary_Cells_Male	PrimaryCell

## Sheet: TFBS
					non-cell-type-specific TFBSs										Cell-type specific cells
MarkerName	BP	FA1_EUR	FA1_AA	P-value	GATA3	EP300	POLR2A	STAT3	JUN	SPI1	JUND	RUNX3	CEBPB	RAD21	Gm12878-Runx3sc101553-Haib
rs4518254	102714254	0.4153	0.4052	1.945e-12
rs10031210	102714886	0.4107	0.2234	1.916e-11
rs7690997	102715549	0.4158	0.2235	1.29e-11
rs7691030	102715698	0.4157	0.2398	5.088e-11
chr4:102715805:I	102715805	0.4171	0.2471	3.103e-11
rs4522865	102715888	0.4157	0.2398	6.021e-11
rs34261083	102717797	0.2932	0.1641	9.846e-10
rs67800004	102717916	0.3055	0.1539	3.449e-10			1
rs17031641	102718100	0.3056	0.1865	5.506e-10			1
rs4398527	102718240	0.3061	0.1917	1.877e-09
rs4496585	102718286	0.3061	0.1872	5.543e-10
rs11935577	102718619	0.3063	0.2165	3.993e-10
rs11944577	102718658	0.3062	0.1872	6.027e-10
rs11944613	102718795	0.3079	0.2201	2.334e-10
rs13117264	102719650	0.3057	0.2158	6.529e-10
rs138641783	102720295	0.2854	0.128	3.338e-11
rs11938185	102720906	0.3058	0.1819	1.882e-10
rs11938245	102721078	0.306	0.1792	1.635e-10
rs10446706	102721732	0.303	0.1684	8.557e-10
rs17266357	102721809	0.2985	0.2083	6.113e-10
rs10446707	102722017	0.2969	0.1782	4.545e-11
rs35838403	102722868	0.303	0.1685	9.887e-10
rs17200433	102722913	0.303	0.1791	2.209e-10
rs4414957	102723246	0.415	0.4866	9.335e-11						1
rs10446708	102723740	0.3031	0.1794	1.58e-10
rs10446682	102723839	0.303	0.1794	1.735e-10
rs7656409	102724405	0.4143	0.4839	5.438e-11
rs7656627	102724506	0.414	0.4843	5.102e-11
rs35748951	102724882	0.3028	0.2085	7.463e-11
rs6833764	102726095	0.413	0.4802	1.165e-11
rs6811141	102726241	0.413	0.4866	1.598e-11
rs35416717	102726657	0.3021	0.1773	1.299e-10
chr4:102727513:I	102727513	0.3021	0.1773	1.24e-10
rs11940244	102727575	0.3023	0.2049	7.662e-11
rs11940179	102727577	0.3003	0.2049	3.158e-11
rs66638185	102729417	0.2986	0.1691	1.896e-10
rs34851381	102729463	0.2984	0.204	1.119e-10
rs35446399	102729766	0.298	0.1659	3.093e-10
rs13124747	102729954	0.2974	0.1291	9.056e-11
rs13152198	102730070	0.2969	0.1267	2.49e-10
rs13136297	102736456	0.3615	0.4002	8.069e-12
rs13136796	102736743	0.2897	0.3197	1.856e-10
chr4:102736943:D	102736943	0.2894	0.3118	2.165e-10
rs10028805	102737250	0.3631	0.3853	2.299e-11
rs4615176	102737936	0.3691	0.2072	4.374e-10
rs4411998	102738147	0.3619	0.391	5.47e-11
rs2052445	102738722	0.2893	0.3191	1.101e-10
chr4:102738856:D	102738856	0.2893	0.319	1.044e-10
rs35388091	102739452	0.2894	0.4157	4.529e-10	1	1
rs1421627	102739536	0.2894	0.4164	4.9e-10	1
rs13106926	102739791	0.2889	0.3191	5.085e-11								1			1
rs13107572	102739928	0.2888	0.3226	4.655e-11
rs13107612	102739980	0.2887	0.313	6.254e-11
rs13136219	102743687	0.3666	0.3841	4.417e-11
rs13112246	102743811	0.3585	0.4018	1.966e-11
rs13137133	102744092	0.373	0.3032	4.927e-11
rs4276281	102746780	0.3729	0.3048	8.691e-11
rs7698632	102747265	0.373	0.3031	9.226e-11
rs12163856	102747927	0.3738	0.3492	6.05e-10
chr4:102749300:I	102749300	0.3744	0.2918	1.639e-11
rs10516487	102751076	0.2898	0.2228	1.013e-13
rs10516486	102751276	0.3761	0.3037	5.593e-11
rs13145909	102755378	0.3712	0.4538	9.143e-11	1	1
rs4643809	102756099	0.3666	0.395	1.974e-11
rs13129744	102756731	0.2704	0.1259	6.03e-13		1		1	1		1		1	1
rs7682827	102757065	0.371	0.4452	1.88e-11
rs10016325	102757578	0.3706	0.4508	1.871e-11
rs2080820	102758403	0.2883	0.2208	5.728e-14
rs4443287	102780792	0.4461	0.2454	8.887e-08
rs4296682	102782908	0.4447	0.2682	5.745e-08
rs12331849	102790818	0.4499	0.262	7.009e-08
rs10516483	102791905	0.4503	0.2615	9.262e-08
rs6857428	102792611	0.4499	0.2617	7.568e-08
rs4270588	102793278	0.4499	0.2606	8.306e-08
rs13144307	102797940	0.4499	0.2621	8.988e-08
rs6850747	102800943	0.45	0.2621	9.468e-08
rs3733197	102839287			1e-07

## Sheet: Junctions
			Cold Spring Harbor Lab
			Gm12878
			Long RNA-seq, reads overlapping splice junctions. Numbers represent the number of reads overlapping SNPs
			Nucleus Pap Junctions	Nucleus Pam Junctions	Nucleolus Total Junctions	Cytosol Pap Junctions	Cytosol Pam Junctions	Cell Pap Junctions	Cell Pam Junctions
			wgEncodeCshlLongRnaSeqGm12878NucleusPapJunctions	wgEncodeCshlLongRnaSeqGm12878NucleusPamJunctions	wgEncodeCshlLongRnaSeqGm12878NucleolusTotalJunctions	wgEncodeCshlLongRnaSeqGm12878CytosolPapJunctions	wgEncodeCshlLongRnaSeqGm12878CytosolPamJunctions	wgEncodeCshlLongRnaSeqGm12878CellPapJunctions	wgEncodeCshlLongRnaSeqGm12878CellPamJunctions
MarkerName	BP	P-value
rs4518254	102714254	1.945e-12	3	1	12	1		1	3
rs10031210	102714886	1.916e-11	3	1	12	1		1	3
rs7690997	102715549	1.29e-11	3	1	12	1		1	3
rs7691030	102715698	5.088e-11	3	1	12	1		1	3
chr4:102715805:I	102715805	3.103e-11	3	1	12	1		1	3
rs4522865	102715888	6.021e-11	3	1	12	1		1	3
rs34261083	102717797	9.846e-10	3	1	12	1		1	3
rs67800004	102717916	3.449e-10	3	1	12	1		1	3
rs17031641	102718100	5.506e-10	3	1	12	1		1	3
rs4398527	102718240	1.877e-09	3	1	12	1		1	3
rs4496585	102718286	5.543e-10	3	1	12	1		1	3
rs11935577	102718619	3.993e-10	3	1	12	1		1	3
rs11944577	102718658	6.027e-10	3	1	12	1		1	3
rs11944613	102718795	2.334e-10	3	1	12	1		1	3
rs13117264	102719650	6.529e-10	3	1	12	1		1	3
rs138641783	102720295	3.338e-11	3	1	12	1		1	3
rs11938185	102720906	1.882e-10	3	1	12	1		1	3
rs11938245	102721078	1.635e-10	3	1	12	1		1	3
rs10446706	102721732	8.557e-10	3	1	12	1		1	3
rs17266357	102721809	6.113e-10	3	1	12	1		1	3
rs10446707	102722017	4.545e-11	3	1	12	1		1	3
rs35838403	102722868	9.887e-10	3	1	12	1		1	3
rs17200433	102722913	2.209e-10	3	1	12	1		1	3
rs4414957	102723246	9.335e-11	3	1	12	1		1	3
rs10446708	102723740	1.58e-10	3	1	12	1		1	3
rs10446682	102723839	1.735e-10	3	1	12	1		1	3
rs7656409	102724405	5.438e-11	3	1	12	1		1	3
rs7656627	102724506	5.102e-11	3	1	12	1		1	3
rs35748951	102724882	7.463e-11	3	1	12	1		1	3
rs6833764	102726095	1.165e-11	3	1	12	1		1	3
rs6811141	102726241	1.598e-11	3	1	12	1		1	3
rs35416717	102726657	1.299e-10	3	1	12	1		1	3
chr4:102727513:I	102727513	1.24e-10	3	1	12	1		1	3
rs11940244	102727575	7.662e-11	3	1	12	1		1	3
rs11940179	102727577	3.158e-11	3	1	12	1		1	3
rs66638185	102729417	1.896e-10	3	1	12	1		1	3
rs34851381	102729463	1.119e-10	3	1	12	1		1	3
rs35446399	102729766	3.093e-10	3	1	12	1		1	3
rs13124747	102729954	9.056e-11	3	1	12	1		1	3
rs13152198	102730070	2.49e-10	3	1	12	1		1	3
rs13136297	102736456	8.069e-12	3	1	14	1		1	3
rs13136796	102736743	1.856e-10	3	1	14	1		1	3
chr4:102736943:D	102736943	2.165e-10	3	1	14	1		1	3
rs10028805	102737250	2.299e-11	3	1	14	1		1	3
rs4615176	102737936	4.374e-10	3	1	14	1		1	3
rs4411998	102738147	5.47e-11	3	1	14	1		1	3
rs2052445	102738722	1.101e-10	3	1	14	1		1	3
chr4:102738856:D	102738856	1.044e-10	3	1	14	1		1	2
rs35388091	102739452	4.529e-10	3	1	14	1		1	2
rs1421627	102739536	4.9e-10	3	1	14	1		1	2
rs13106926	102739791	5.085e-11	3	1	14	1		1	2
rs13107572	102739928	4.655e-11	3	1	14	1		1	2
rs13107612	102739980	6.254e-11	3	1	14	1		1	2
rs13136219	102743687	4.417e-11	3	1	14	1		1	2
rs13112246	102743811	1.966e-11	3	1	14	1		1	2
rs13137133	102744092	4.927e-11	3	1	14	1		1	2
rs4276281	102746780	8.691e-11	3	1	14	1		1	2
rs7698632	102747265	9.226e-11	3	1	14	1		1	2
rs12163856	102747927	6.05e-10	3	1	14	1		1	2
chr4:102749300:I	102749300	1.639e-11	3	1	13	1		1	2
rs10516487	102751076	1.013e-13	2	1	12	1		1	2
rs10516486	102751276	5.593e-11	2	1	12	1		1	2
rs13145909	102755378	9.143e-11	3	2	13	2		2	3
rs4643809	102756099	1.974e-11	3	2	13	2		2	3
rs13129744	102756731	6.03e-13	3	2	13	2		2	3
rs7682827	102757065	1.88e-11	3	2	13	2		2	3
rs10016325	102757578	1.871e-11	3	2	12	2		2	3
rs2080820	102758403	5.728e-14	3	2	12	2		2	3
rs4443287	102780792	8.887e-08	1	3	8	1	1	2
rs4296682	102782908	5.745e-08	1	2	8	1	1	2
rs12331849	102790818	7.009e-08	1	3	8	1	1	2
rs10516483	102791905	9.262e-08	1	3	9	1	1	2
rs6857428	102792611	7.568e-08	1	3	9	1	1	2
rs4270588	102793278	8.306e-08	1	3	9	1	1	2
rs13144307	102797940	8.988e-08	1	3	9	1	1	2
rs6850747	102800943	9.468e-08	1	3	10	1	1	2
rs3733197	102839287	1e-07		1	12		1	2
